# Supplementary material for: Integration and gene co-expression network analysis of scRNA-seq transcriptomes reveal heterogeneity and key functional genes in human spermatogenesis
Source: Sci Rep. 2021 Sep 27;11:19089. doi: 10.1038/s41598-021-98267-3 (PMC8476490; doi:10.1038/s41598-021-98267-3)
Supplement: Supplementary file 2 — Supplementary Information 2. [file 41598_2021_98267_MOESM2_ESM.csv]

Table S1. The differentially expressed genes for each of cell-type clusters
gene	p_val	avg_logFC	pct.1	pct.2	p_val_adj	cluster	gene	Name
HIST1H4C.8	0	1.476459383	0.991	0.805	0	Diff.ed SPG	HIST1H4C	histone cluster 1 H4 family member c(HIST1H4C)
PTMA.9	0	1.467593026	1	0.949	0	Diff.ed SPG	PTMA	prothymosin, alpha(PTMA)
GAGE2A.9	0	1.462158019	0.971	0.773	0	Diff.ed SPG	GAGE2A	G antigen 2A(GAGE2A)
DPEP3.7	0	1.458702766	0.989	0.75	0	Diff.ed SPG	DPEP3	dipeptidase 3(DPEP3)
CIRBP.11	0	1.423978761	1	0.854	0	Diff.ed SPG	CIRBP	cold inducible RNA binding protein(CIRBP)
TKTL1.8	0	1.395165832	0.998	0.835	0	Diff.ed SPG	TKTL1	transketolase like 1(TKTL1)
VCX.8	0	1.358949962	1	0.907	0	Diff.ed SPG	VCX	variable charge, X-linked(VCX)
SLBP.8	0	1.323103704	0.997	0.793	0	Diff.ed SPG	SLBP	stem-loop binding protein(SLBP)
VCX3B.9	0	1.307865659	0.999	0.855	0	Diff.ed SPG	VCX3B	variable charge, X-linked 3B(VCX3B)
SMC3.9	0	1.283948124	0.999	0.857	0	Diff.ed SPG	SMC3	structural maintenance of chromosomes 3(SMC3)
SMC1B.6	0	1.281957195	0.998	0.769	0	Diff.ed SPG	SMC1B	structural maintenance of chromosomes 1B(SMC1B)
HMGN2.2	0	1.279448925	0.998	0.926	0	Diff.ed SPG	HMGN2	high mobility group nucleosomal binding domain 2(HMGN2)
DEK.8	0	1.264698644	0.983	0.695	0	Diff.ed SPG	DEK	DEK proto-oncogene(DEK)
PRSS50.7	0	1.247100184	0.962	0.704	0	Diff.ed SPG	PRSS50	protease, serine 50(PRSS50)
SDF2L1.4	0	1.225858727	0.997	0.786	0	Diff.ed SPG	SDF2L1	stromal cell derived factor 2 like 1(SDF2L1)
ANP32B.9	0	1.220856894	0.998	0.817	0	Diff.ed SPG	ANP32B	acidic nuclear phosphoprotein 32 family member B(ANP32B)
VCX2.5	0	1.219239505	0.995	0.764	0	Diff.ed SPG	VCX2	variable charge, X-linked 2(VCX2)
CLSPN.3	0	1.218064406	0.955	0.659	0	Diff.ed SPG	CLSPN	claspin(CLSPN)
CALR.5	0	1.209014173	0.999	0.849	0	Diff.ed SPG	CALR	calreticulin(CALR)
PRAME.8	0	1.207685123	0.991	0.772	0	Diff.ed SPG	PRAME	preferentially expressed antigen in melanoma(PRAME)
NASP.7	0	1.192995522	0.998	0.856	0	Diff.ed SPG	NASP	nuclear autoantigenic sperm protein(NASP)
VCX3A.9	0	1.132850775	0.981	0.747	0	Diff.ed SPG	VCX3A	variable charge, X-linked 3A(VCX3A)
NCL.7	0	1.130998052	0.998	0.855	0	Diff.ed SPG	NCL	nucleolin(NCL)
DMRT1.6	0	1.116552267	0.943	0.688	0	Diff.ed SPG	DMRT1	doublesex and mab-3 related transcription factor 1(DMRT1)
BTG3.9	0	1.105773681	0.993	0.776	0	Diff.ed SPG	BTG3	BTG anti-proliferation factor 3(BTG3)
CHAF1A.1	0	1.100934508	0.964	0.693	0	Diff.ed SPG	CHAF1A	chromatin assembly factor 1 subunit A(CHAF1A)
DNMT1.1	0	1.093994428	0.969	0.74	0	Diff.ed SPG	DNMT1	DNA methyltransferase 1(DNMT1)
APRT.8	0	1.048565139	0.97	0.722	0	Diff.ed SPG	APRT	adenine phosphoribosyltransferase(APRT)
WBSCR22.9	0	1.042007133	0.999	0.885	0	Diff.ed SPG	WBSCR22	Williams-Beuren syndrome chromosome region 22(WBSCR22)
FMR1NB.8	0	1.039427517	0.961	0.77	0	Diff.ed SPG	FMR1NB	fragile X mental retardation 1 neighbor(FMR1NB)
GINS2.1	0	1.031789004	0.958	0.681	0	Diff.ed SPG	GINS2	GINS complex subunit 2(GINS2)
DMRTB1.5	0	1.031503104	0.987	0.831	0	Diff.ed SPG	DMRTB1	DMRT like family B with proline rich C-terminal 1(DMRTB1)
SAP25.9	0	1.014439143	0.982	0.785	0	Diff.ed SPG	SAP25	Sin3A associated protein 25(SAP25)
PFN1.9	0	0.997609835	0.997	0.838	0	Diff.ed SPG	PFN1	profilin 1(PFN1)
PNMA5	0	0.98688563	0.936	0.626	0	Diff.ed SPG	PNMA5	paraneoplastic Ma antigen family member 5(PNMA5)
HELLS.1	0	0.984211687	0.952	0.615	0	Diff.ed SPG	HELLS	helicase, lymphoid-specific(HELLS)
HMGB2.7	0	0.976885498	0.994	0.87	0	Diff.ed SPG	HMGB2	high mobility group box 2(HMGB2)
TEX19.1	1.12E-81	0.966819402	0.676	0.77	2.25E-78	Diff.ed SPG	TEX19	testis expressed 19(TEX19)
IGFBP2.11	0	0.965266673	0.997	0.836	0	Diff.ed SPG	IGFBP2	insulin like growth factor binding protein 2(IGFBP2)
RPS2.10	0	0.958593657	1	0.981	0	Diff.ed SPG	RPS2	ribosomal protein S2(RPS2)
E2F1	0	0.943231329	0.931	0.643	0	Diff.ed SPG	E2F1	E2F transcription factor 1(E2F1)
PRELID1.9	0	0.923377238	0.995	0.853	0	Diff.ed SPG	PRELID1	PRELI domain containing 1(PRELID1)
TXN.3	0	0.920004606	0.95	0.719	0	Diff.ed SPG	TXN	thioredoxin(TXN)
CTCFL	0	0.917478303	0.91	0.584	0	Diff.ed SPG	CTCFL	CCCTC-binding factor like(CTCFL)
C11orf31.8	0	0.905357034	0.985	0.777	0	Diff.ed SPG	C11orf31
CDT1	0	0.900576423	0.893	0.605	0	Diff.ed SPG	CDT1	chromatin licensing and DNA replication factor 1(CDT1)
EIF5B.6	0	0.899994686	0.997	0.893	0	Diff.ed SPG	EIF5B	eukaryotic translation initiation factor 5B(EIF5B)
ESX1	0	0.899910121	0.949	0.718	0	Diff.ed SPG	ESX1	ESX homeobox 1(ESX1)
SNX6.8	0	0.897227787	0.98	0.713	0	Diff.ed SPG	SNX6	sorting nexin 6(SNX6)
NAE1.9	0	0.895572259	0.991	0.763	0	Diff.ed SPG	NAE1	NEDD8 activating enzyme E1 subunit 1(NAE1)
ACTB.7	0	0.894914382	0.997	0.903	0	Diff.ed SPG	ACTB	actin beta(ACTB)
PAGE1.2	0	0.891874351	0.944	0.716	0	Diff.ed SPG	PAGE1	PAGE family member 1(PAGE1)
HPRT1.9	0	0.891270754	0.976	0.738	0	Diff.ed SPG	HPRT1	hypoxanthine phosphoribosyltransferase 1(HPRT1)
ITM2B.7	0	0.847117345	0.994	0.774	0	Diff.ed SPG	ITM2B	integral membrane protein 2B(ITM2B)
RBM3.10	0	0.845362897	0.99	0.805	0	Diff.ed SPG	RBM3	RNA binding motif (RNP1, RRM) protein 3(RBM3)
PAFAH1B3.11	0	0.841802497	0.981	0.738	0	Diff.ed SPG	PAFAH1B3	platelet activating factor acetylhydrolase 1b catalytic subunit 3(PAFAH1B3)
ATP2B1.9	0	0.8368612	0.973	0.641	0	Diff.ed SPG	ATP2B1	ATPase plasma membrane Ca2+ transporting 1(ATP2B1)
GAGE1.1	0	0.818372178	0.938	0.634	0	Diff.ed SPG	GAGE1	G antigen 1(GAGE1)
ACTG1.5	0	0.812749778	1	0.97	0	Diff.ed SPG	ACTG1	actin gamma 1(ACTG1)
LSM7.9	0	0.809421181	0.985	0.795	0	Diff.ed SPG	LSM7	LSM7 homolog, U6 small nuclear RNA and mRNA degradation associated(LSM7)
ZNF280B.1	0	0.806593572	0.951	0.644	0	Diff.ed SPG	ZNF280B	zinc finger protein 280B(ZNF280B)
DUT.5	0	0.796370069	0.982	0.828	0	Diff.ed SPG	DUT	deoxyuridine triphosphatase(DUT)
COX20.4	0	0.782457275	0.962	0.806	0	Diff.ed SPG	COX20	COX20, cytochrome c oxidase assembly factor(COX20)
HNRNPA2B1.8	0	0.767330685	0.999	0.932	0	Diff.ed SPG	HNRNPA2B1	heterogeneous nuclear ribonucleoprotein A2/B1(HNRNPA2B1)
TRMT6.1	0	0.766538749	0.937	0.658	0	Diff.ed SPG	TRMT6	tRNA methyltransferase 6(TRMT6)
PRIM1.1	0	0.752862066	0.896	0.589	0	Diff.ed SPG	PRIM1	primase (DNA) subunit 1(PRIM1)
SRM.9	0	0.74942798	0.97	0.737	0	Diff.ed SPG	SRM	spermidine synthase(SRM)
LSM2.9	0	0.747295158	0.981	0.773	0	Diff.ed SPG	LSM2	LSM2 homolog, U6 small nuclear RNA and mRNA degradation associated(LSM2)
NENF.10	7.41E-294	0.741433736	0.971	0.743	1.48E-290	Diff.ed SPG	NENF	neudesin neurotrophic factor(NENF)
CALM1.4	0	0.738066813	0.988	0.88	0	Diff.ed SPG	CALM1	calmodulin 1(CALM1)
TUBA3D.9	5.39E-272	0.73189743	0.992	0.923	1.08E-268	Diff.ed SPG	TUBA3D	tubulin alpha 3d(TUBA3D)
PRDX1.10	2.78E-286	0.731492904	0.99	0.818	5.55E-283	Diff.ed SPG	PRDX1	peroxiredoxin 1(PRDX1)
ACRC	0	0.729508341	0.847	0.558	0	Diff.ed SPG	ACRC	acidic repeat containing(ACRC)
TOP2A.5	0	0.726899676	0.949	0.727	0	Diff.ed SPG	TOP2A	topoisomerase (DNA) II alpha(TOP2A)
UNG	0	0.726466194	0.925	0.669	0	Diff.ed SPG	UNG	uracil DNA glycosylase(UNG)
MYBL2	0	0.723090273	0.867	0.609	0	Diff.ed SPG	MYBL2	MYB proto-oncogene like 2(MYBL2)
RPS4Y1.9	2.44E-306	0.711281509	0.99	0.797	4.88E-303	Diff.ed SPG	RPS4Y1	ribosomal protein S4, Y-linked 1(RPS4Y1)
RANBP1.3	0	0.708504959	0.998	0.969	0	Diff.ed SPG	RANBP1	RAN binding protein 1(RANBP1)
SQLE.6	0	0.70824974	0.967	0.764	0	Diff.ed SPG	SQLE	squalene epoxidase(SQLE)
MAGEA4.9	9.18E-300	0.695065767	0.946	0.732	1.84E-296	Diff.ed SPG	MAGEA4	MAGE family member A4(MAGEA4)
EPCAM.9	0	0.690458234	0.976	0.661	0	Diff.ed SPG	EPCAM	epithelial cell adhesion molecule(EPCAM)
PTS.2	0	0.680304597	0.92	0.614	0	Diff.ed SPG	PTS	6-pyruvoyltetrahydropterin synthase(PTS)
UBE2C.1	1.01E-168	0.663425627	0.828	0.709	2.01E-165	Diff.ed SPG	UBE2C	ubiquitin conjugating enzyme E2 C(UBE2C)
MAD2L1.1	0	0.662356022	0.891	0.643	0	Diff.ed SPG	MAD2L1	MAD2 mitotic arrest deficient-like 1 (yeast)(MAD2L1)
LAPTM4B.1	0	0.659675026	0.914	0.653	0	Diff.ed SPG	LAPTM4B	lysosomal protein transmembrane 4 beta(LAPTM4B)
CST3.9	1.51E-267	0.657223742	0.991	0.876	3.02E-264	Diff.ed SPG	CST3	cystatin C(CST3)
SYCP3.6	4.11E-196	0.638945608	0.948	0.835	8.22E-193	Diff.ed SPG	SYCP3	synaptonemal complex protein 3(SYCP3)
TUBA1C	1.38E-275	0.615858677	0.858	0.672	2.75E-272	Diff.ed SPG	TUBA1C	tubulin alpha 1c(TUBA1C)
RPL10A.8	0	0.614879732	1	0.956	0	Diff.ed SPG	RPL10A	ribosomal protein L10a(RPL10A)
DPH7.1	3.46E-303	0.614142127	0.848	0.656	6.91E-300	Diff.ed SPG	DPH7	diphthamide biosynthesis 7(DPH7)
HSP90AB1.10	1.03E-241	0.613481572	0.996	0.916	2.05E-238	Diff.ed SPG	HSP90AB1	heat shock protein 90 alpha family class B member 1(HSP90AB1)
MARCKSL1.9	2.12E-243	0.612428726	0.937	0.784	4.25E-240	Diff.ed SPG	MARCKSL1	MARCKS like 1(MARCKSL1)
PGRMC1	0	0.61096543	0.869	0.667	0	Diff.ed SPG	PGRMC1	progesterone receptor membrane component 1(PGRMC1)
TSPYL2	2.78E-275	0.605565026	0.885	0.664	5.55E-272	Diff.ed SPG	TSPYL2	TSPY like 2(TSPYL2)
MALAT1.8	0	0.60474314	1	0.967	0	Diff.ed SPG	MALAT1	metastasis associated lung adenocarcinoma transcript 1 (non-protein coding)(MALAT1)
SLC25A5.10	2.92E-244	0.604369648	0.944	0.717	5.84E-241	Diff.ed SPG	SLC25A5	solute carrier family 25 member 5(SLC25A5)
LSM5.9	1.41E-272	0.596786135	0.952	0.71	2.82E-269	Diff.ed SPG	LSM5	LSM5 homolog, U6 small nuclear RNA and mRNA degradation associated(LSM5)
SPINT2.7	0	0.596111772	1	0.912	0	Diff.ed SPG	SPINT2	serine peptidase inhibitor, Kunitz type 2(SPINT2)
RMI2	1.70E-286	0.591913177	0.855	0.585	3.40E-283	Diff.ed SPG	RMI2	RecQ mediated genome instability 2(RMI2)
CYC1.2	8.18E-273	0.591282255	0.948	0.809	1.64E-269	Diff.ed SPG	CYC1	cytochrome c1(CYC1)
UBE2S.2	1.51E-222	0.590867524	0.979	0.926	3.03E-219	Diff.ed SPG	UBE2S	ubiquitin conjugating enzyme E2 S(UBE2S)
TMEM14B.9	2.75E-264	0.584029972	0.954	0.676	5.50E-261	Diff.ed SPG	TMEM14B	transmembrane protein 14B(TMEM14B)
ESCO2.1	3.16E-275	0.579037946	0.804	0.559	6.33E-272	Diff.ed SPG	ESCO2	establishment of sister chromatid cohesion N-acetyltransferase 2(ESCO2)
DSN1.1	2.80E-280	0.578473918	0.924	0.713	5.60E-277	Diff.ed SPG	DSN1	DSN1 homolog, MIS12 kinetochore complex component(DSN1)
TCL1A	1.81E-272	0.569099373	0.824	0.623	3.63E-269	Diff.ed SPG	TCL1A	T-cell leukemia/lymphoma 1A(TCL1A)
CASC5.2	1.56E-266	0.56781887	0.914	0.731	3.13E-263	Diff.ed SPG	CASC5
STRA13	7.38E-216	0.56744091	0.863	0.671	1.48E-212	Diff.ed SPG	STRA13
CD9.5	1.64E-263	0.56269424	0.909	0.677	3.28E-260	Diff.ed SPG	CD9	CD9 molecule(CD9)
CENPA	2.48E-249	0.561565793	0.79	0.614	4.95E-246	Diff.ed SPG	CENPA	centromere protein A(CENPA)
RHOXF1.11	5.07E-182	0.55472598	0.916	0.747	1.01E-178	Diff.ed SPG	RHOXF1	Rhox homeobox family member 1(RHOXF1)
RAMP2	8.17E-290	0.55057729	0.929	0.727	1.63E-286	Diff.ed SPG	RAMP2	receptor activity modifying protein 2(RAMP2)
SMS.10	7.19E-223	0.547715386	0.967	0.746	1.44E-219	Diff.ed SPG	SMS	spermine synthase(SMS)
PRC1.1	9.23E-234	0.543823091	0.9	0.714	1.85E-230	Diff.ed SPG	PRC1	protein regulator of cytokinesis 1(PRC1)
MRFAP1.6	6.93E-226	0.54311165	0.985	0.874	1.39E-222	Diff.ed SPG	MRFAP1	Morf4 family associated protein 1(MRFAP1)
EGFL7.11	1.90E-177	0.540889557	0.985	0.81	3.80E-174	Diff.ed SPG	EGFL7	EGF like domain multiple 7(EGFL7)
MKI67	2.54E-298	0.53984235	0.778	0.522	5.07E-295	Diff.ed SPG	MKI67	marker of proliferation Ki-67(MKI67)
SCML1.1	2.70E-154	0.537889257	0.804	0.674	5.40E-151	Diff.ed SPG	SCML1	sex comb on midleg-like 1 (Drosophila)(SCML1)
CDC6.1	0	0.53528953	0.811	0.582	0	Diff.ed SPG	CDC6	cell division cycle 6(CDC6)
CSTB.7	2.45E-236	0.522069236	0.914	0.693	4.89E-233	Diff.ed SPG	CSTB	cystatin B(CSTB)
CLPTM1L.1	1.78E-240	0.521957094	0.873	0.619	3.55E-237	Diff.ed SPG	CLPTM1L	CLPTM1 like(CLPTM1L)
CENPK.1	1.14E-235	0.512346816	0.872	0.657	2.28E-232	Diff.ed SPG	CENPK	centromere protein K(CENPK)
FAM9B.1	3.72E-201	0.512247306	0.781	0.592	7.44E-198	Diff.ed SPG	FAM9B	family with sequence similarity 9 member B(FAM9B)
CKS2.7	5.77E-146	0.509498357	0.995	0.927	1.15E-142	Diff.ed SPG	CKS2	CDC28 protein kinase regulatory subunit 2(CKS2)
PPP1R14A	0	0.508701965	0.851	0.671	0	Diff.ed SPG	PPP1R14A	protein phosphatase 1 regulatory inhibitor subunit 14A(PPP1R14A)
ERGIC3.2	6.03E-261	0.508387434	0.989	0.956	1.21E-257	Diff.ed SPG	ERGIC3	ERGIC and golgi 3(ERGIC3)
SPANXB1.6	3.10E-160	-0.502279466	0.636	0.885	6.19E-157	Diff.ed SPG	SPANXB1	SPANX family member B1(SPANXB1)
CLDND2.9	3.24E-77	-0.503941074	0.571	0.819	6.47E-74	Diff.ed SPG	CLDND2	claudin domain containing 2(CLDND2)
LYZL4.6	5.29E-123	-0.504204964	0.532	0.803	1.06E-119	Diff.ed SPG	LYZL4	lysozyme like 4(LYZL4)
ADAM2.5	1.79E-167	-0.50485001	0.409	0.743	3.58E-164	Diff.ed SPG	ADAM2	ADAM metallopeptidase domain 2(ADAM2)
CUL9.4	5.92E-148	-0.505222287	0.572	0.843	1.18E-144	Diff.ed SPG	CUL9	cullin 9(CUL9)
AKAP4.6	1.38E-119	-0.508760223	0.574	0.851	2.76E-116	Diff.ed SPG	AKAP4	A-kinase anchoring protein 4(AKAP4)
HLA-B.7	3.50E-21	-0.509772646	0.723	0.84	6.99E-18	Diff.ed SPG	HLA-B	major histocompatibility complex, class I, B(HLA-B)
TMEM190.6	6.19E-97	-0.513015166	0.586	0.827	1.24E-93	Diff.ed SPG	TMEM190	transmembrane protein 190(TMEM190)
OVOL1.6	6.90E-166	-0.514353465	0.484	0.804	1.38E-162	Diff.ed SPG	OVOL1	ovo like transcriptional repressor 1(OVOL1)
ACSBG2.7	1.23E-130	-0.514631826	0.607	0.863	2.47E-127	Diff.ed SPG	ACSBG2	acyl-CoA synthetase bubblegum family member 2(ACSBG2)
FNDC8.7	5.39E-89	-0.516245359	0.619	0.849	1.08E-85	Diff.ed SPG	FNDC8	fibronectin type III domain containing 8(FNDC8)
TFDP2.7	9.79E-49	-0.51961491	0.862	0.9	1.96E-45	Diff.ed SPG	TFDP2	transcription factor Dp-2(TFDP2)
LYZL6.8	9.30E-75	-0.521861592	0.538	0.767	1.86E-71	Diff.ed SPG	LYZL6	lysozyme like 6(LYZL6)
IGSF11-AS1.8	2.76E-118	-0.52436848	0.579	0.83	5.51E-115	Diff.ed SPG	IGSF11-AS1	IGSF11 antisense RNA 1(IGSF11-AS1)
C6orf48.6	5.90E-74	-0.524408169	0.896	0.908	1.18E-70	Diff.ed SPG	C6orf48	chromosome 6 open reading frame 48(C6orf48)
ADAM18.7	3.87E-181	-0.525574403	0.418	0.772	7.75E-178	Diff.ed SPG	ADAM18	ADAM metallopeptidase domain 18(ADAM18)
TYSND1.7	6.82E-93	-0.525684608	0.612	0.825	1.36E-89	Diff.ed SPG	TYSND1	trypsin domain containing 1(TYSND1)
FAM24A.7	8.18E-129	-0.52578336	0.514	0.773	1.64E-125	Diff.ed SPG	FAM24A	family with sequence similarity 24 member A(FAM24A)
ID1.9	4.86E-86	-0.527459497	0.311	0.638	9.72E-83	Diff.ed SPG	ID1	inhibitor of DNA binding 1, HLH protein(ID1)
CD74.10	4.46E-105	-0.529449194	0.281	0.64	8.91E-102	Diff.ed SPG	CD74	CD74 molecule(CD74)
ARL3.3	6.73E-145	-0.530498248	0.666	0.87	1.35E-141	Diff.ed SPG	ARL3	ADP ribosylation factor like GTPase 3(ARL3)
CT83.8	2.25E-133	-0.53251412	0.577	0.862	4.49E-130	Diff.ed SPG	CT83	cancer/testis antigen 83(CT83)
SPATA20.7	1.85E-151	-0.532568427	0.489	0.864	3.69E-148	Diff.ed SPG	SPATA20	spermatogenesis associated 20(SPATA20)
LVCAT1.7	5.48E-217	-0.533955206	0.389	0.787	1.10E-213	Diff.ed SPG	LVCAT1	liver cancer-associated transcript 1(LVCAT1)
FAM71B.8	4.60E-82	-0.534484462	0.577	0.816	9.20E-79	Diff.ed SPG	FAM71B	family with sequence similarity 71 member B(FAM71B)
B2M.11	5.41E-125	-0.540811433	0.809	0.678	1.08E-121	Diff.ed SPG	B2M	beta-2-microglobulin(B2M)
C5orf52.4	1.19E-247	-0.542199534	0.519	0.874	2.38E-244	Diff.ed SPG	C5orf52	chromosome 5 open reading frame 52(C5orf52)
UTRN.7	2.45E-139	-0.547275243	0.546	0.822	4.89E-136	Diff.ed SPG	UTRN	utrophin(UTRN)
C19orf84.9	5.81E-62	-0.547743506	0.396	0.69	1.16E-58	Diff.ed SPG	C19orf84	chromosome 19 open reading frame 84(C19orf84)
S100A6.10	6.37E-99	-0.54846916	0.324	0.646	1.27E-95	Diff.ed SPG	S100A6	S100 calcium binding protein A6(S100A6)
HVCN1.6	4.71E-224	-0.549539658	0.413	0.798	9.43E-221	Diff.ed SPG	HVCN1	hydrogen voltage gated channel 1(HVCN1)
IQGAP2.8	1.41E-96	-0.55125944	0.575	0.814	2.81E-93	Diff.ed SPG	IQGAP2	IQ motif containing GTPase activating protein 2(IQGAP2)
FAM166A.8	4.80E-111	-0.55268995	0.604	0.864	9.60E-108	Diff.ed SPG	FAM166A	family with sequence similarity 166 member A(FAM166A)
SMIM6.7	8.07E-159	-0.553376769	0.554	0.85	1.61E-155	Diff.ed SPG	SMIM6	small integral membrane protein 6(SMIM6)
PENK.7	1.28E-54	-0.555923952	0.654	0.834	2.56E-51	Diff.ed SPG	PENK	proenkephalin(PENK)
ZBTB32.6	7.27E-214	-0.557716011	0.498	0.824	1.45E-210	Diff.ed SPG	ZBTB32	zinc finger and BTB domain containing 32(ZBTB32)
SPATA18.7	1.62E-86	-0.558958487	0.615	0.843	3.24E-83	Diff.ed SPG	SPATA18	spermatogenesis associated 18(SPATA18)
GABRG3-AS1.9	7.44E-124	-0.561925555	0.582	0.862	1.49E-120	Diff.ed SPG	GABRG3-AS1	GABRG3 antisense RNA 1(GABRG3-AS1)
PTP4A1.8	4.59E-59	-0.567473521	0.707	0.894	9.17E-56	Diff.ed SPG	PTP4A1	protein tyrosine phosphatase type IVA, member 1(PTP4A1)
ACAP1.7	2.36E-167	-0.568926032	0.548	0.857	4.73E-164	Diff.ed SPG	ACAP1	ArfGAP with coiled-coil, ankyrin repeat and PH domains 1(ACAP1)
CTNNA2.8	4.99E-187	-0.571486913	0.537	0.81	9.98E-184	Diff.ed SPG	CTNNA2	catenin alpha 2(CTNNA2)
FAM134B.9	4.04E-144	-0.572271947	0.547	0.834	8.09E-141	Diff.ed SPG	FAM134B	family with sequence similarity 134 member B(FAM134B)
C15orf48.7	1.26E-37	-0.574118769	0.831	0.914	2.52E-34	Diff.ed SPG	C15orf48	chromosome 15 open reading frame 48(C15orf48)
HEMGN.10	6.56E-59	-0.575031528	0.632	0.848	1.31E-55	Diff.ed SPG	HEMGN	hemogen(HEMGN)
CCDC89.8	4.91E-154	-0.578728167	0.548	0.82	9.82E-151	Diff.ed SPG	CCDC89	coiled-coil domain containing 89(CCDC89)
IQCF2.10	5.20E-105	-0.58154631	0.642	0.863	1.04E-101	Diff.ed SPG	IQCF2	IQ motif containing F2(IQCF2)
CALM3.7	6.76E-67	-0.581724508	0.996	0.991	1.35E-63	Diff.ed SPG	CALM3	calmodulin 3(CALM3)
CNN1.8	4.75E-170	-0.584128369	0.416	0.789	9.50E-167	Diff.ed SPG	CNN1	calponin 1(CNN1)
OLAH.9	8.92E-155	-0.584694227	0.53	0.824	1.78E-151	Diff.ed SPG	OLAH	oleoyl-ACP hydrolase(OLAH)
LINC01350.9	3.78E-100	-0.584725378	0.61	0.859	7.56E-97	Diff.ed SPG	LINC01350	long intergenic non-protein coding RNA 1350(LINC01350)
RFPL3S.9	1.46E-92	-0.586474273	0.574	0.812	2.93E-89	Diff.ed SPG	RFPL3S	RFPL3 antisense(RFPL3S)
IZUMO2.9	2.67E-45	-0.58874998	0.62	0.828	5.34E-42	Diff.ed SPG	IZUMO2	IZUMO family member 2(IZUMO2)
SWI5.8	4.48E-29	-0.58976294	0.82	0.912	8.97E-26	Diff.ed SPG	SWI5	SWI5 homologous recombination repair protein(SWI5)
C2orf40.7	1.99E-128	-0.591188613	0.571	0.813	3.98E-125	Diff.ed SPG	C2orf40	chromosome 2 open reading frame 40(C2orf40)
TMPRSS12.7	2.68E-153	-0.596087883	0.462	0.77	5.37E-150	Diff.ed SPG	TMPRSS12	transmembrane protease, serine 12(TMPRSS12)
CAST.4	9.49E-140	-0.597031	0.502	0.814	1.90E-136	Diff.ed SPG	CAST	calpastatin(CAST)
CCDC67.5	1.06E-176	-0.602474276	0.54	0.82	2.12E-173	Diff.ed SPG	CCDC67
LKAAEAR1.9	2.55E-75	-0.602556697	0.669	0.866	5.10E-72	Diff.ed SPG	LKAAEAR1	LKAAEAR motif containing 1(LKAAEAR1)
SPDYA.7	5.68E-186	-0.60517555	0.464	0.806	1.14E-182	Diff.ed SPG	SPDYA	speedy/RINGO cell cycle regulator family member A(SPDYA)
CCIN.9	1.75E-60	-0.60554422	0.648	0.85	3.51E-57	Diff.ed SPG	CCIN	calicin(CCIN)
C1orf111.9	3.73E-88	-0.609451598	0.648	0.863	7.46E-85	Diff.ed SPG	C1orf111	chromosome 1 open reading frame 111(C1orf111)
DBF4.9	3.83E-14	-0.609750229	0.917	0.897	7.67E-11	Diff.ed SPG	DBF4	DBF4 zinc finger(DBF4)
ISOC2.8	6.07E-64	-0.610928918	0.598	0.784	1.21E-60	Diff.ed SPG	ISOC2	isochorismatase domain containing 2(ISOC2)
C1orf100.10	1.79E-55	-0.614391943	0.646	0.856	3.59E-52	Diff.ed SPG	C1orf100	chromosome 1 open reading frame 100(C1orf100)
GNG2.9	2.27E-213	-0.618334194	0.559	0.879	4.54E-210	Diff.ed SPG	GNG2	G protein subunit gamma 2(GNG2)
SPATA19.9	1.54E-139	-0.619734649	0.599	0.867	3.08E-136	Diff.ed SPG	SPATA19	spermatogenesis associated 19(SPATA19)
LINC00943.9	1.10E-218	-0.619774507	0.538	0.857	2.20E-215	Diff.ed SPG	LINC00943	long intergenic non-protein coding RNA 943(LINC00943)
C1orf234.8	1.03E-125	-0.622510987	0.652	0.88	2.07E-122	Diff.ed SPG	C1orf234	chromosome 1 open reading frame 234(C1orf234)
AKAP12.9	1.92E-21	-0.624161126	0.779	0.85	3.84E-18	Diff.ed SPG	AKAP12	A-kinase anchoring protein 12(AKAP12)
HLA-A.5	4.72E-255	-0.627344866	0.541	0.87	9.43E-252	Diff.ed SPG	HLA-A	major histocompatibility complex, class I, A(HLA-A)
C12orf54.8	5.67E-130	-0.627944357	0.563	0.849	1.13E-126	Diff.ed SPG	C12orf54	chromosome 12 open reading frame 54(C12orf54)
CSMD2-AS1.10	4.35E-175	-0.635643652	0.595	0.87	8.71E-172	Diff.ed SPG	CSMD2-AS1	CSMD2 antisense RNA 1(CSMD2-AS1)
PRM3.9	1.60E-168	-0.637277517	0.609	0.868	3.19E-165	Diff.ed SPG	PRM3	protamine 3(PRM3)
SAYSD1.7	8.38E-137	-0.640210129	0.535	0.816	1.68E-133	Diff.ed SPG	SAYSD1	SAYSVFN motif domain containing 1(SAYSD1)
KIF2B.9	8.41E-177	-0.640884641	0.583	0.859	1.68E-173	Diff.ed SPG	KIF2B	kinesin family member 2B(KIF2B)
LINC01304.8	1.52E-198	-0.641004851	0.56	0.836	3.03E-195	Diff.ed SPG	LINC01304	long intergenic non-protein coding RNA 1304(LINC01304)
ZNRF4.8	6.79E-195	-0.641748172	0.581	0.873	1.36E-191	Diff.ed SPG	ZNRF4	zinc and ring finger 4(ZNRF4)
LYZL1.10	3.86E-109	-0.643714545	0.579	0.823	7.73E-106	Diff.ed SPG	LYZL1	lysozyme like 1(LYZL1)
UBQLN3.8	6.61E-109	-0.647782346	0.601	0.884	1.32E-105	Diff.ed SPG	UBQLN3	ubiquilin 3(UBQLN3)
LINC00654.7	7.52E-236	-0.64829151	0.488	0.839	1.50E-232	Diff.ed SPG	LINC00654	long intergenic non-protein coding RNA 654(LINC00654)
C1orf185.10	4.04E-118	-0.649447057	0.574	0.821	8.09E-115	Diff.ed SPG	C1orf185	chromosome 1 open reading frame 185(C1orf185)
TEX26.9	1.36E-217	-0.650887598	0.569	0.865	2.72E-214	Diff.ed SPG	TEX26	testis expressed 26(TEX26)
BANF2.10	6.88E-123	-0.654374405	0.652	0.887	1.38E-119	Diff.ed SPG	BANF2	barrier to autointegration factor 2(BANF2)
SESN3.7	2.04E-164	-0.655440765	0.552	0.832	4.07E-161	Diff.ed SPG	SESN3	sestrin 3(SESN3)
DAB1-AS1.9	2.97E-103	-0.656763677	0.623	0.839	5.95E-100	Diff.ed SPG	DAB1-AS1	DAB1 antisense RNA 1(DAB1-AS1)
ACRV1.9	4.26E-126	-0.660593781	0.56	0.849	8.52E-123	Diff.ed SPG	ACRV1	acrosomal vesicle protein 1(ACRV1)
LACE1.10	3.60E-85	-0.66134066	0.607	0.844	7.20E-82	Diff.ed SPG	LACE1	lactation elevated 1(LACE1)
FAM71A.9	8.26E-56	-0.662801945	0.648	0.857	1.65E-52	Diff.ed SPG	FAM71A	family with sequence similarity 71 member A(FAM71A)
MORC2-AS1.7	3.31E-103	-0.663293673	0.634	0.864	6.62E-100	Diff.ed SPG	MORC2-AS1	MORC2 antisense RNA 1(MORC2-AS1)
TEX37.10	3.57E-99	-0.668124027	0.605	0.851	7.15E-96	Diff.ed SPG	TEX37	testis expressed 37(TEX37)
PSMF1.7	3.37E-150	-0.668467684	0.922	0.972	6.74E-147	Diff.ed SPG	PSMF1	proteasome inhibitor subunit 1(PSMF1)
KPNA5.9	7.99E-101	-0.669749633	0.477	0.738	1.60E-97	Diff.ed SPG	KPNA5	karyopherin subunit alpha 5(KPNA5)
PRR30.9	3.37E-227	-0.673943935	0.575	0.877	6.74E-224	Diff.ed SPG	PRR30	proline rich 30(PRR30)
MAATS1.7	4.32E-196	-0.679246668	0.559	0.848	8.65E-193	Diff.ed SPG	MAATS1	MYCBP associated and testis expressed 1(MAATS1)
SPERT.8	4.46E-159	-0.681569315	0.61	0.885	8.93E-156	Diff.ed SPG	SPERT	spermatid associated(SPERT)
MS4A5.10	1.41E-148	-0.682525883	0.557	0.847	2.82E-145	Diff.ed SPG	MS4A5	membrane spanning 4-domains A5(MS4A5)
LINC00608.9	9.42E-142	-0.684113422	0.617	0.876	1.88E-138	Diff.ed SPG	LINC00608	long intergenic non-protein coding RNA 608(LINC00608)
C2orf57.10	1.45E-92	-0.689744073	0.645	0.887	2.89E-89	Diff.ed SPG	C2orf57	chromosome 2 open reading frame 57(C2orf57)
LYZL2.10	9.93E-121	-0.691494539	0.6	0.845	1.99E-117	Diff.ed SPG	LYZL2	lysozyme like 2(LYZL2)
ASB17.9	1.49E-90	-0.706008805	0.626	0.871	2.97E-87	Diff.ed SPG	ASB17	ankyrin repeat and SOCS box containing 17(ASB17)
RGCC.10	2.90E-110	-0.708168884	0.475	0.746	5.79E-107	Diff.ed SPG	RGCC	regulator of cell cycle(RGCC)
MS4A6E.10	1.89E-97	-0.708661984	0.604	0.844	3.79E-94	Diff.ed SPG	MS4A6E	membrane spanning 4-domains A6E(MS4A6E)
SPEM1.10	9.87E-182	-0.710151337	0.591	0.884	1.97E-178	Diff.ed SPG	SPEM1	spermatid maturation 1(SPEM1)
WBSCR28.9	6.72E-115	-0.712106878	0.667	0.889	1.34E-111	Diff.ed SPG	WBSCR28	Williams-Beuren syndrome chromosome region 28(WBSCR28)
UTF1.9	1.50E-27	-0.713385077	0.54	0.735	3.00E-24	Diff.ed SPG	UTF1	undifferentiated embryonic cell transcription factor 1(UTF1)
LINC00643.9	8.31E-201	-0.715166666	0.534	0.842	1.66E-197	Diff.ed SPG	LINC00643	long intergenic non-protein coding RNA 643(LINC00643)
FAM71F1.10	5.49E-154	-0.715314269	0.608	0.866	1.10E-150	Diff.ed SPG	FAM71F1	family with sequence similarity 71 member F1(FAM71F1)
GLUL.8	2.30E-17	-0.716824223	0.831	0.918	4.60E-14	Diff.ed SPG	GLUL	glutamate-ammonia ligase(GLUL)
ID4.10	5.45E-140	-0.724082763	0.299	0.691	1.09E-136	Diff.ed SPG	ID4	inhibitor of DNA binding 4, HLH protein(ID4)
FAM150B.7	3.06E-151	-0.724186062	0.553	0.806	6.12E-148	Diff.ed SPG	FAM150B	family with sequence similarity 150 member B(FAM150B)
C9orf24.8	7.61E-102	-0.728786161	0.655	0.89	1.52E-98	Diff.ed SPG	C9orf24	chromosome 9 open reading frame 24(C9orf24)
C7orf61.9	6.48E-177	-0.729654677	0.583	0.85	1.30E-173	Diff.ed SPG	C7orf61	chromosome 7 open reading frame 61(C7orf61)
DNAJB8.10	4.57E-114	-0.730565627	0.651	0.892	9.14E-111	Diff.ed SPG	DNAJB8	DnaJ heat shock protein family (Hsp40) member B8(DNAJB8)
CXCL16.8	2.41E-147	-0.732516243	0.642	0.893	4.82E-144	Diff.ed SPG	CXCL16	C-X-C motif chemokine ligand 16(CXCL16)
SETD9.8	7.84E-101	-0.734072172	0.576	0.818	1.57E-97	Diff.ed SPG	SETD9	SET domain containing 9(SETD9)
LEMD1.10	2.47E-119	-0.73548227	0.661	0.885	4.93E-116	Diff.ed SPG	LEMD1	LEM domain containing 1(LEMD1)
PINK1.5	4.64E-187	-0.73551236	0.679	0.881	9.28E-184	Diff.ed SPG	PINK1	PTEN induced putative kinase 1(PINK1)
SPATA3.9	2.10E-133	-0.737470796	0.653	0.901	4.19E-130	Diff.ed SPG	SPATA3	spermatogenesis associated 3(SPATA3)
TSSK6.9	1.49E-44	-0.740840097	0.687	0.876	2.98E-41	Diff.ed SPG	TSSK6	testis specific serine kinase 6(TSSK6)
ACTRT3.9	1.76E-137	-0.747090595	0.633	0.866	3.52E-134	Diff.ed SPG	ACTRT3	actin related protein T3(ACTRT3)
TMEM210.10	6.21E-151	-0.753682358	0.601	0.869	1.24E-147	Diff.ed SPG	TMEM210	transmembrane protein 210(TMEM210)
CLU.5	4.05E-231	-0.756888843	0.589	0.886	8.09E-228	Diff.ed SPG	CLU	clusterin(CLU)
COPRS.5	1.97E-125	-0.759574871	0.932	0.958	3.94E-122	Diff.ed SPG	COPRS	coordinator of PRMT5 and differentiation stimulator(COPRS)
SAMD4A.9	2.29E-105	-0.760729649	0.666	0.885	4.57E-102	Diff.ed SPG	SAMD4A	sterile alpha motif domain containing 4A(SAMD4A)
EQTN.11	4.51E-132	-0.764885936	0.557	0.83	9.02E-129	Diff.ed SPG	EQTN	equatorin(EQTN)
BPIFA3.10	1.07E-191	-0.76558665	0.586	0.888	2.13E-188	Diff.ed SPG	BPIFA3	BPI fold containing family A member 3(BPIFA3)
TEX33.8	5.59E-143	-0.769690263	0.616	0.876	1.12E-139	Diff.ed SPG	TEX33	testis expressed 33(TEX33)
C10orf82.9	3.41E-122	-0.773017709	0.621	0.869	6.81E-119	Diff.ed SPG	C10orf82	chromosome 10 open reading frame 82(C10orf82)
ITGB6.8	7.80E-161	-0.775880773	0.54	0.817	1.56E-157	Diff.ed SPG	ITGB6	integrin subunit beta 6(ITGB6)
IQCF1.10	1.40E-68	-0.775957361	0.696	0.907	2.80E-65	Diff.ed SPG	IQCF1	IQ motif containing F1(IQCF1)
TKTL2.8	1.45E-228	-0.778159691	0.474	0.834	2.91E-225	Diff.ed SPG	TKTL2	transketolase like 2(TKTL2)
CARHSP1.10	1.81E-20	-0.786939472	0.891	0.956	3.61E-17	Diff.ed SPG	CARHSP1	calcium regulated heat stable protein 1(CARHSP1)
CLPB.10	6.39E-103	-0.788425116	0.699	0.909	1.28E-99	Diff.ed SPG	CLPB	ClpB homolog, mitochondrial AAA ATPase chaperonin(CLPB)
DNAJC5B.10	6.39E-140	-0.788854297	0.643	0.894	1.28E-136	Diff.ed SPG	DNAJC5B	DnaJ heat shock protein family (Hsp40) member C5 beta(DNAJC5B)
SPACA4.9	1.71E-99	-0.797165488	0.652	0.869	3.42E-96	Diff.ed SPG	SPACA4	sperm acrosome associated 4(SPACA4)
DAW1.6	2.89E-287	-0.802366381	0.421	0.831	5.78E-284	Diff.ed SPG	DAW1	dynein assembly factor with WD repeats 1(DAW1)
ACTL9.9	3.51E-206	-0.805914265	0.637	0.898	7.02E-203	Diff.ed SPG	ACTL9	actin like 9(ACTL9)
TSPAN16.10	4.74E-175	-0.811757298	0.593	0.881	9.47E-172	Diff.ed SPG	TSPAN16	tetraspanin 16(TSPAN16)
GLTSCR2.9	3.79E-151	-0.812633173	0.852	0.956	7.58E-148	Diff.ed SPG	GLTSCR2	glioma tumor suppressor candidate region gene 2(GLTSCR2)
MRPL34.8	1.82E-132	-0.817796981	0.524	0.824	3.65E-129	Diff.ed SPG	MRPL34	mitochondrial ribosomal protein L34(MRPL34)
FTMT.10	6.67E-190	-0.818135099	0.632	0.886	1.33E-186	Diff.ed SPG	FTMT	ferritin mitochondrial(FTMT)
CEP170.8	2.71E-154	-0.826520872	0.59	0.898	5.42E-151	Diff.ed SPG	CEP170	centrosomal protein 170(CEP170)
TEX35.10	2.22E-99	-0.827133373	0.674	0.895	4.45E-96	Diff.ed SPG	TEX35	testis expressed 35(TEX35)
ZC2HC1C.9	1.26E-175	-0.835693137	0.592	0.851	2.52E-172	Diff.ed SPG	ZC2HC1C	zinc finger C2HC-type containing 1C(ZC2HC1C)
CCDC70.10	1.83E-150	-0.835749939	0.655	0.896	3.66E-147	Diff.ed SPG	CCDC70	coiled-coil domain containing 70(CCDC70)
C2orf88.6	1.42E-206	-0.83658326	0.671	0.911	2.84E-203	Diff.ed SPG	C2orf88	chromosome 2 open reading frame 88(C2orf88)
FAM81B.9	6.93E-222	-0.838136791	0.581	0.878	1.39E-218	Diff.ed SPG	FAM81B	family with sequence similarity 81 member B(FAM81B)
FHL5.10	2.56E-147	-0.842074608	0.652	0.897	5.12E-144	Diff.ed SPG	FHL5	four and a half LIM domains 5(FHL5)
C17orf105.9	3.15E-166	-0.843554558	0.653	0.896	6.29E-163	Diff.ed SPG	C17orf105	chromosome 17 open reading frame 105(C17orf105)
C16orf82.10	1.13E-98	-0.845377151	0.708	0.921	2.27E-95	Diff.ed SPG	C16orf82	chromosome 16 open reading frame 82(C16orf82)
ZNF428.10	4.83E-26	-0.85186987	0.83	0.902	9.65E-23	Diff.ed SPG	ZNF428	zinc finger protein 428(ZNF428)
ASRGL1.8	4.36E-87	-0.852512378	0.846	0.907	8.72E-84	Diff.ed SPG	ASRGL1	asparaginase like 1(ASRGL1)
GOLGA6L2.9	3.86E-170	-0.856243453	0.464	0.755	7.71E-167	Diff.ed SPG	GOLGA6L2	golgin A6 family-like 2(GOLGA6L2)
SPACA1.10	6.89E-111	-0.866820092	0.618	0.847	1.38E-107	Diff.ed SPG	SPACA1	sperm acrosome associated 1(SPACA1)
PCP2.9	3.25E-104	-0.867438322	0.686	0.911	6.51E-101	Diff.ed SPG	PCP2	Purkinje cell protein 2(PCP2)
TMCO5A.10	1.26E-162	-0.87784685	0.642	0.903	2.53E-159	Diff.ed SPG	TMCO5A	transmembrane and coiled-coil domains 5A(TMCO5A)
SPATA42.10	1.91E-140	-0.878756437	0.668	0.902	3.82E-137	Diff.ed SPG	SPATA42	spermatogenesis associated 42 (non-protein coding)(SPATA42)
SMKR1.9	2.46E-51	-0.886022472	0.779	0.93	4.91E-48	Diff.ed SPG	SMKR1	small lysine rich protein 1(SMKR1)
C17orf50.11	1.02E-168	-0.886408891	0.627	0.901	2.03E-165	Diff.ed SPG	C17orf50	chromosome 17 open reading frame 50(C17orf50)
C20orf141.10	4.37E-122	-0.888141907	0.657	0.892	8.75E-119	Diff.ed SPG	C20orf141	chromosome 20 open reading frame 141(C20orf141)
CABS1.10	3.03E-85	-0.891250028	0.678	0.903	6.06E-82	Diff.ed SPG	CABS1	calcium binding protein, spermatid associated 1(CABS1)
SYCP1.5	7.21E-240	-0.892659205	0.439	0.836	1.44E-236	Diff.ed SPG	SYCP1	synaptonemal complex protein 1(SYCP1)
LINC00919.9	2.64E-44	-0.903360086	0.688	0.875	5.29E-41	Diff.ed SPG	LINC00919	long intergenic non-protein coding RNA 919(LINC00919)
SPACA7.9	1.44E-187	-0.925124549	0.647	0.897	2.87E-184	Diff.ed SPG	SPACA7	sperm acrosome associated 7(SPACA7)
TMSB4X.10	3.44E-50	-0.926503435	0.795	0.771	6.88E-47	Diff.ed SPG	TMSB4X	thymosin beta 4, X-linked(TMSB4X)
IRGC.10	1.79E-142	-0.927916114	0.669	0.889	3.57E-139	Diff.ed SPG	IRGC	immunity related GTPase cinema(IRGC)
VIM.9	1.40E-180	-0.939187249	0.398	0.754	2.80E-177	Diff.ed SPG	VIM	vimentin(VIM)
SPACA3.9	1.22E-131	-0.944354709	0.636	0.886	2.45E-128	Diff.ed SPG	SPACA3	sperm acrosome associated 3(SPACA3)
C20orf195.10	9.03E-150	-0.94659561	0.63	0.868	1.81E-146	Diff.ed SPG	C20orf195
FAM71E1.10	2.91E-90	-0.950869727	0.784	0.936	5.81E-87	Diff.ed SPG	FAM71E1	family with sequence similarity 71 member E1(FAM71E1)
ACTRT2.10	2.01E-163	-0.953081821	0.662	0.912	4.01E-160	Diff.ed SPG	ACTRT2	actin related protein T2(ACTRT2)
TBL2.7	5.40E-97	-0.964081858	0.784	0.921	1.08E-93	Diff.ed SPG	TBL2	transducin beta like 2(TBL2)
TBPL1.9	4.33E-126	-0.973992523	0.88	0.899	8.65E-123	Diff.ed SPG	TBPL1	TATA-box binding protein like 1(TBPL1)
ACTL7A.10	1.60E-160	-0.978412806	0.693	0.93	3.21E-157	Diff.ed SPG	ACTL7A	actin like 7A(ACTL7A)
FAM209B.10	4.96E-85	-0.986993407	0.712	0.896	9.92E-82	Diff.ed SPG	FAM209B	family with sequence similarity 209 member B(FAM209B)
CCDC54.10	2.81E-145	-0.990014935	0.654	0.9	5.63E-142	Diff.ed SPG	CCDC54	coiled-coil domain containing 54(CCDC54)
TIMD4.9	1.44E-184	-0.993861347	0.66	0.904	2.88E-181	Diff.ed SPG	TIMD4	T-cell immunoglobulin and mucin domain containing 4(TIMD4)
SH3RF2.9	1.56E-126	-0.995600305	0.684	0.92	3.13E-123	Diff.ed SPG	SH3RF2	SH3 domain containing ring finger 2(SH3RF2)
TPPP2.9	9.19E-88	-0.996912213	0.786	0.942	1.84E-84	Diff.ed SPG	TPPP2	tubulin polymerization promoting protein family member 2(TPPP2)
RNF151.11	3.33E-153	-1.004083737	0.696	0.912	6.66E-150	Diff.ed SPG	RNF151	ring finger protein 151(RNF151)
C10orf62.10	2.59E-75	-1.019105423	0.735	0.924	5.17E-72	Diff.ed SPG	C10orf62	chromosome 10 open reading frame 62(C10orf62)
GLIPR1L1.8	1.03E-215	-1.021074743	0.53	0.848	2.06E-212	Diff.ed SPG	GLIPR1L1	GLI pathogenesis related 1 like 1(GLIPR1L1)
NDUFAF3.7	1.89E-86	-1.024489404	0.948	0.972	3.79E-83	Diff.ed SPG	NDUFAF3	NADH:ubiquinone oxidoreductase complex assembly factor 3(NDUFAF3)
IQCF3.9	4.72E-165	-1.0279698	0.676	0.906	9.44E-162	Diff.ed SPG	IQCF3	IQ motif containing F3(IQCF3)
GYG1.6	0	-1.044382361	0.725	0.919	0	Diff.ed SPG	GYG1	glycogenin 1(GYG1)
C20orf144.10	9.47E-156	-1.044968256	0.743	0.929	1.89E-152	Diff.ed SPG	C20orf144	chromosome 20 open reading frame 144(C20orf144)
CCDC42.9	7.38E-177	-1.058732657	0.546	0.843	1.48E-173	Diff.ed SPG	CCDC42	coiled-coil domain containing 42(CCDC42)
CLGN.8	5.46E-176	-1.062888094	0.542	0.846	1.09E-172	Diff.ed SPG	CLGN	calmegin(CLGN)
CCDC91.10	1.08E-137	-1.06430613	0.728	0.921	2.16E-134	Diff.ed SPG	CCDC91	coiled-coil domain containing 91(CCDC91)
OAZ3.9	8.40E-74	-1.07193585	0.801	0.948	1.68E-70	Diff.ed SPG	OAZ3	ornithine decarboxylase antizyme 3(OAZ3)
UBL4B.10	1.69E-152	-1.076013123	0.728	0.935	3.39E-149	Diff.ed SPG	UBL4B	ubiquitin like 4B(UBL4B)
FAM209A.10	2.62E-93	-1.079412584	0.699	0.901	5.24E-90	Diff.ed SPG	FAM209A	family with sequence similarity 209 member A(FAM209A)
PRKCDBP.10	2.10E-179	-1.085288787	0.57	0.846	4.20E-176	Diff.ed SPG	PRKCDBP	protein kinase C delta binding protein(PRKCDBP)
ERICH2.10	9.48E-116	-1.086282923	0.709	0.903	1.90E-112	Diff.ed SPG	ERICH2	glutamate rich 2(ERICH2)
DYDC1.9	4.64E-249	-1.091214353	0.559	0.878	9.28E-246	Diff.ed SPG	DYDC1	DPY30 domain containing 1(DYDC1)
DCUN1D1.9	1.26E-139	-1.101404391	0.825	0.959	2.53E-136	Diff.ed SPG	DCUN1D1	defective in cullin neddylation 1 domain containing 1(DCUN1D1)
ZPBP2.9	3.74E-118	-1.123283788	0.685	0.887	7.49E-115	Diff.ed SPG	ZPBP2	zona pellucida binding protein 2(ZPBP2)
H1FNT.10	4.09E-129	-1.133610101	0.74	0.922	8.19E-126	Diff.ed SPG	H1FNT	H1 histone family member N, testis specific(H1FNT)
LYAR.9	3.29E-33	-1.140602397	0.799	0.887	6.58E-30	Diff.ed SPG	LYAR	Ly1 antibody reactive(LYAR)
CAPZA3.10	9.41E-150	-1.163247246	0.727	0.934	1.88E-146	Diff.ed SPG	CAPZA3	capping actin protein of muscle Z-line alpha subunit 3(CAPZA3)
CCNA1.10	2.88E-279	-1.167851432	0.506	0.882	5.75E-276	Diff.ed SPG	CCNA1	cyclin A1(CCNA1)
GAPDHS.9	9.55E-175	-1.172427317	0.72	0.932	1.91E-171	Diff.ed SPG	GAPDHS	glyceraldehyde-3-phosphate dehydrogenase, spermatogenic(GAPDHS)
PROCA1.8	4.84E-217	-1.179439148	0.718	0.939	9.69E-214	Diff.ed SPG	PROCA1	protein interacting with cyclin A1(PROCA1)
GSG1.10	4.68E-143	-1.18055799	0.767	0.95	9.36E-140	Diff.ed SPG	GSG1	germ cell associated 1(GSG1)
SPAG6.9	1.57E-270	-1.18191751	0.54	0.885	3.14E-267	Diff.ed SPG	SPAG6	sperm associated antigen 6(SPAG6)
LINC01016.10	2.81E-200	-1.198238972	0.652	0.89	5.61E-197	Diff.ed SPG	LINC01016	long intergenic non-protein coding RNA 1016(LINC01016)
CDKN3.10	8.07E-77	-1.199425594	0.89	0.952	1.61E-73	Diff.ed SPG	CDKN3	cyclin dependent kinase inhibitor 3(CDKN3)
CYLC2.10	7.68E-177	-1.20908025	0.624	0.894	1.54E-173	Diff.ed SPG	CYLC2	cylicin 2(CYLC2)
TPD52L3.9	1.52E-291	-1.217745409	0.618	0.914	3.05E-288	Diff.ed SPG	TPD52L3	tumor protein D52 like 3(TPD52L3)
GPX4.8	6.09E-234	-1.224014132	0.993	0.998	1.22E-230	Diff.ed SPG	GPX4	glutathione peroxidase 4(GPX4)
FAM229A.9	5.98E-112	-1.229797276	0.791	0.937	1.20E-108	Diff.ed SPG	FAM229A	family with sequence similarity 229 member A(FAM229A)
GTSF1L.10	1.53E-147	-1.230482238	0.737	0.935	3.06E-144	Diff.ed SPG	GTSF1L	gametocyte specific factor 1 like(GTSF1L)
ZMYND10.9	6.97E-151	-1.231732264	0.666	0.905	1.39E-147	Diff.ed SPG	ZMYND10	zinc finger MYND-type containing 10(ZMYND10)
TMCO2.8	3.59E-178	-1.232655343	0.689	0.917	7.17E-175	Diff.ed SPG	TMCO2	transmembrane and coiled-coil domains 2(TMCO2)
SPATA22.10	8.08E-124	-1.233404479	0.773	0.915	1.62E-120	Diff.ed SPG	SPATA22	spermatogenesis associated 22(SPATA22)
IGFBP7.7	1.42E-20	-1.248042139	0.506	0.673	2.83E-17	Diff.ed SPG	IGFBP7	insulin like growth factor binding protein 7(IGFBP7)
SPTY2D1-AS1.10	5.87E-86	-1.254031114	0.824	0.959	1.17E-82	Diff.ed SPG	SPTY2D1-AS1	SPTY2D1 antisense RNA 1(SPTY2D1-AS1)
GS1-259H13.2.9	3.79E-160	-1.260078172	0.683	0.9	7.58E-157	Diff.ed SPG	GS1-259H13.2	transmembrane protein 225-like(GS1-259H13.2)
TEX38.11	2.82E-130	-1.307562735	0.742	0.936	5.64E-127	Diff.ed SPG	TEX38	testis expressed 38(TEX38)
LELP1.10	1.58E-110	-1.348390851	0.893	0.976	3.16E-107	Diff.ed SPG	LELP1	late cornified envelope like proline rich 1(LELP1)
RPS4X.10	2.07E-33	-1.368328401	0.707	0.826	4.14E-30	Diff.ed SPG	RPS4X	ribosomal protein S4, X-linked(RPS4X)
SPINK2.8	2.07E-125	-1.38685771	0.983	0.978	4.15E-122	Diff.ed SPG	SPINK2	serine peptidase inhibitor, Kazal type 2(SPINK2)
CETN1.9	1.37E-166	-1.435187246	0.753	0.928	2.74E-163	Diff.ed SPG	CETN1	centrin 1(CETN1)
PHF7.7	7.55E-172	-1.437181016	0.967	0.987	1.51E-168	Diff.ed SPG	PHF7	PHD finger protein 7(PHF7)
SMCP.9	9.05E-138	-1.465347057	0.837	0.965	1.81E-134	Diff.ed SPG	SMCP	sperm mitochondria associated cysteine rich protein(SMCP)
C1orf194.9	1.56E-232	-1.51778326	0.801	0.962	3.12E-229	Diff.ed SPG	C1orf194	chromosome 1 open reading frame 194(C1orf194)
PPP3R2.10	4.89E-238	-1.579217226	0.618	0.909	9.78E-235	Diff.ed SPG	PPP3R2	protein phosphatase 3 regulatory subunit B, beta(PPP3R2)
SPATA8.10	2.36E-148	-1.595866938	0.702	0.907	4.71E-145	Diff.ed SPG	SPATA8	spermatogenesis associated 8(SPATA8)
HMGB4.9	2.70E-118	-1.723715677	0.963	0.988	5.40E-115	Diff.ed SPG	HMGB4	high mobility group box 4(HMGB4)
CRISP2.8	6.52E-235	-1.748302848	0.907	0.98	1.30E-231	Diff.ed SPG	CRISP2	cysteine rich secretory protein 2(CRISP2)
TNP1.10	2.70E-19	-1.765166593	0.999	0.999	5.40E-16	Diff.ed SPG	TNP1	transition protein 1(TNP1)
TEX40.8	1.59E-200	-1.863581364	0.926	0.974	3.17E-197	Diff.ed SPG	TEX40	testis expressed 40(TEX40)
PRM2.9	5.88E-35	-1.868402846	1	1	1.18E-31	Diff.ed SPG	PRM2	protamine 2(PRM2)
PRM1.10	9.32E-48	-1.894456811	1	1	1.86E-44	Diff.ed SPG	PRM1	protamine 1(PRM1)
LDHC.10	1.16E-230	-1.963872012	0.792	0.945	2.32E-227	Diff.ed SPG	LDHC	lactate dehydrogenase C(LDHC)
PTGDS.8	5.31E-06	-2.007113378	0.764	0.848	0.010629405	Diff.ed SPG	PTGDS	prostaglandin D2 synthase(PTGDS)
ANKRD7.9	9.42E-246	-2.261414575	0.901	0.972	1.88E-242	Diff.ed SPG	ANKRD7	ankyrin repeat domain 7(ANKRD7)
TKTL1.6	0	1.423060521	0.984	0.834	0	Diff.ing SPG1	TKTL1	transketolase like 1(TKTL1)
ASB9.7	0	1.334691184	0.978	0.603	0	Diff.ing SPG1	ASB9	ankyrin repeat and SOCS box containing 9(ASB9)
DMRT1.4	0	1.234073199	0.974	0.684	0	Diff.ing SPG1	DMRT1	doublesex and mab-3 related transcription factor 1(DMRT1)
GAGE2A.7	0	1.22667575	0.952	0.771	0	Diff.ing SPG1	GAGE2A	G antigen 2A(GAGE2A)
RPSA.9	0	1.134211482	0.999	0.982	0	Diff.ing SPG1	RPSA	ribosomal protein SA(RPSA)
CST3.7	0	1.132797026	0.999	0.874	0	Diff.ing SPG1	CST3	cystatin C(CST3)
NANOS3	0	1.132331311	0.887	0.59	0	Diff.ing SPG1	NANOS3	nanos C2HC-type zinc finger 3(NANOS3)
PABPC4.7	0	1.108887408	0.983	0.831	0	Diff.ing SPG1	PABPC4	poly(A) binding protein cytoplasmic 4(PABPC4)
IGFBP2.9	0	1.034850217	0.991	0.834	0	Diff.ing SPG1	IGFBP2	insulin like growth factor binding protein 2(IGFBP2)
RHOXF1.9	0	1.01783402	0.976	0.743	0	Diff.ing SPG1	RHOXF1	Rhox homeobox family member 1(RHOXF1)
SRM.7	0	0.999491344	0.988	0.734	0	Diff.ing SPG1	SRM	spermidine synthase(SRM)
WBSCR22.7	0	0.973462114	0.995	0.884	0	Diff.ing SPG1	WBSCR22	Williams-Beuren syndrome chromosome region 22(WBSCR22)
PRELID1.7	0	0.970186314	0.987	0.852	0	Diff.ing SPG1	PRELID1	PRELI domain containing 1(PRELID1)
ANP32B.7	0	0.959849327	0.989	0.816	0	Diff.ing SPG1	ANP32B	acidic nuclear phosphoprotein 32 family member B(ANP32B)
MAGEA4.7	0	0.95003086	0.973	0.729	0	Diff.ing SPG1	MAGEA4	MAGE family member A4(MAGEA4)
RPS19.8	0	0.947150921	0.999	0.99	0	Diff.ing SPG1	RPS19	ribosomal protein S19(RPS19)
NENF.8	0	0.94007587	0.983	0.74	0	Diff.ing SPG1	NENF	neudesin neurotrophic factor(NENF)
CIRBP.9	0	0.923488575	0.997	0.853	0	Diff.ing SPG1	CIRBP	cold inducible RNA binding protein(CIRBP)
PFN1.7	0	0.922036931	0.985	0.837	0	Diff.ing SPG1	PFN1	profilin 1(PFN1)
RPLP1.8	0	0.921535881	1	0.99	0	Diff.ing SPG1	RPLP1	ribosomal protein lateral stalk subunit P1(RPLP1)
SMS.8	0	0.917055647	0.987	0.743	0	Diff.ing SPG1	SMS	spermine synthase(SMS)
RPL18A.9	0	0.900801299	0.999	0.923	0	Diff.ing SPG1	RPL18A	ribosomal protein L18a(RPL18A)
RPS2.8	0	0.891345096	1	0.981	0	Diff.ing SPG1	RPS2	ribosomal protein S2(RPS2)
LSM2.7	0	0.875363897	0.983	0.77	0	Diff.ing SPG1	LSM2	LSM2 homolog, U6 small nuclear RNA and mRNA degradation associated(LSM2)
C12orf75.1	0	0.875227782	0.987	0.871	0	Diff.ing SPG1	C12orf75	chromosome 12 open reading frame 75(C12orf75)
BTG3.7	0	0.866513874	0.988	0.774	0	Diff.ing SPG1	BTG3	BTG anti-proliferation factor 3(BTG3)
RPL10A.6	0	0.860013663	0.999	0.956	0	Diff.ing SPG1	RPL10A	ribosomal protein L10a(RPL10A)
APRT.6	0	0.859371494	0.955	0.72	0	Diff.ing SPG1	APRT	adenine phosphoribosyltransferase(APRT)
FTL.8	0	0.849919339	0.995	0.893	0	Diff.ing SPG1	FTL	ferritin light chain(FTL)
PTMA.7	0	0.832818106	0.999	0.949	0	Diff.ing SPG1	PTMA	prothymosin, alpha(PTMA)
SAP25.7	0	0.831643693	0.968	0.783	0	Diff.ing SPG1	SAP25	Sin3A associated protein 25(SAP25)
TMEM14B.7	0	0.826342339	0.973	0.672	0	Diff.ing SPG1	TMEM14B	transmembrane protein 14B(TMEM14B)
EGFL7.9	0	0.818583842	0.984	0.808	0	Diff.ing SPG1	EGFL7	EGF like domain multiple 7(EGFL7)
LAPTM4B	0	0.818580507	0.966	0.648	0	Diff.ing SPG1	LAPTM4B	lysosomal protein transmembrane 4 beta(LAPTM4B)
LSM7.7	0	0.815850731	0.986	0.793	0	Diff.ing SPG1	LSM7	LSM7 homolog, U6 small nuclear RNA and mRNA degradation associated(LSM7)
RBM3.8	0	0.801777749	0.989	0.803	0	Diff.ing SPG1	RBM3	RNA binding motif (RNP1, RRM) protein 3(RBM3)
PRAME.6	0	0.798726596	0.973	0.77	0	Diff.ing SPG1	PRAME	preferentially expressed antigen in melanoma(PRAME)
C11orf31.6	0	0.777878138	0.976	0.775	0	Diff.ing SPG1	C11orf31
MARCKSL1.7	0	0.7776429	0.974	0.781	0	Diff.ing SPG1	MARCKSL1	MARCKS like 1(MARCKSL1)
COX20.2	0	0.769115694	0.976	0.803	0	Diff.ing SPG1	COX20	COX20, cytochrome c oxidase assembly factor(COX20)
FTH1.8	0	0.761820176	1	0.95	0	Diff.ing SPG1	FTH1	ferritin heavy chain 1(FTH1)
LSM5.7	0	0.76142385	0.978	0.706	0	Diff.ing SPG1	LSM5	LSM5 homolog, U6 small nuclear RNA and mRNA degradation associated(LSM5)
PTS.1	0	0.757909894	0.911	0.611	0	Diff.ing SPG1	PTS	6-pyruvoyltetrahydropterin synthase(PTS)
RPS4Y1.7	0	0.731015897	0.983	0.795	0	Diff.ing SPG1	RPS4Y1	ribosomal protein S4, Y-linked 1(RPS4Y1)
PAFAH1B3.9	0	0.727643791	0.977	0.736	0	Diff.ing SPG1	PAFAH1B3	platelet activating factor acetylhydrolase 1b catalytic subunit 3(PAFAH1B3)
PHF8	0	0.716354499	0.862	0.662	0	Diff.ing SPG1	PHF8	PHD finger protein 8(PHF8)
NAE1.7	0	0.715313259	0.974	0.762	0	Diff.ing SPG1	NAE1	NEDD8 activating enzyme E1 subunit 1(NAE1)
DEK.6	0	0.699371577	0.972	0.692	0	Diff.ing SPG1	DEK	DEK proto-oncogene(DEK)
ACTG1.3	0	0.679775836	0.999	0.97	0	Diff.ing SPG1	ACTG1	actin gamma 1(ACTG1)
GAGE1	0	0.664870511	0.91	0.632	0	Diff.ing SPG1	GAGE1	G antigen 1(GAGE1)
FAM213A.1	0	0.659948242	0.919	0.656	0	Diff.ing SPG1	FAM213A	family with sequence similarity 213 member A(FAM213A)
SOX4.9	0	0.656794526	0.968	0.684	0	Diff.ing SPG1	SOX4	SRY-box 4(SOX4)
BAX	0	0.646904681	0.88	0.628	0	Diff.ing SPG1	BAX	BCL2 associated X, apoptosis regulator(BAX)
ATP2B1.7	0	0.645089874	0.939	0.639	0	Diff.ing SPG1	ATP2B1	ATPase plasma membrane Ca2+ transporting 1(ATP2B1)
RPL10.8	0	0.631100147	0.999	0.844	0	Diff.ing SPG1	RPL10	ribosomal protein L10(RPL10)
SLC25A5.8	0	0.628311127	0.94	0.715	0	Diff.ing SPG1	SLC25A5	solute carrier family 25 member 5(SLC25A5)
SDF2L1.2	0	0.619183341	0.953	0.785	0	Diff.ing SPG1	SDF2L1	stromal cell derived factor 2 like 1(SDF2L1)
NASP.5	0	0.612047186	0.99	0.855	0	Diff.ing SPG1	NASP	nuclear autoantigenic sperm protein(NASP)
PRDX1.8	1.59E-286	0.610959732	0.997	0.816	3.18E-283	Diff.ing SPG1	PRDX1	peroxiredoxin 1(PRDX1)
TRAPPC1	0	0.598964137	0.925	0.807	0	Diff.ing SPG1	TRAPPC1	trafficking protein particle complex 1(TRAPPC1)
SMC3.7	0	0.591114005	0.976	0.857	0	Diff.ing SPG1	SMC3	structural maintenance of chromosomes 3(SMC3)
HPRT1.7	0	0.589667532	0.952	0.737	0	Diff.ing SPG1	HPRT1	hypoxanthine phosphoribosyltransferase 1(HPRT1)
PIM1	2.44E-248	0.574879333	0.807	0.644	4.89E-245	Diff.ing SPG1	PIM1	Pim-1 proto-oncogene, serine/threonine kinase(PIM1)
NME4	8.24E-306	0.573962763	0.876	0.657	1.65E-302	Diff.ing SPG1	NME4	NME/NM23 nucleoside diphosphate kinase 4(NME4)
CALM1.2	6.92E-299	0.565894652	0.987	0.879	1.38E-295	Diff.ing SPG1	CALM1	calmodulin 1(CALM1)
CYC1	0	0.56503471	0.969	0.806	0	Diff.ing SPG1	CYC1	cytochrome c1(CYC1)
GRN.7	1.78E-271	0.562814303	0.919	0.725	3.56E-268	Diff.ing SPG1	GRN	granulin precursor(GRN)
LDHB.7	3.48E-273	0.555209291	0.931	0.686	6.96E-270	Diff.ing SPG1	LDHB	lactate dehydrogenase B(LDHB)
YWHAB.9	5.45E-252	0.546587165	0.98	0.801	1.09E-248	Diff.ing SPG1	YWHAB	tyrosine 3-monooxygenase/tryptophan 5-monooxygenase activation protein beta(YWHAB)
PASD1.1	0	0.542251384	0.904	0.685	0	Diff.ing SPG1	PASD1	PAS domain containing 1(PASD1)
HSP90AB1.8	3.41E-251	0.542056023	0.997	0.915	6.81E-248	Diff.ing SPG1	HSP90AB1	heat shock protein 90 alpha family class B member 1(HSP90AB1)
CLPTM1L	2.95E-262	0.535654964	0.866	0.617	5.90E-259	Diff.ing SPG1	CLPTM1L	CLPTM1 like(CLPTM1L)
PAGE1.1	0	0.533281373	0.931	0.714	0	Diff.ing SPG1	PAGE1	PAGE family member 1(PAGE1)
TXN.2	3.32E-294	0.532884812	0.946	0.717	6.64E-291	Diff.ing SPG1	TXN	thioredoxin(TXN)
SLBP.6	1.81E-299	0.528752506	0.963	0.792	3.62E-296	Diff.ing SPG1	SLBP	stem-loop binding protein(SLBP)
DEFB119	5.47E-47	0.527026237	0.813	0.749	1.09E-43	Diff.ing SPG1	DEFB119	defensin beta 119(DEFB119)
FHL1.7	2.53E-234	0.525270291	0.957	0.858	5.06E-231	Diff.ing SPG1	FHL1	four and a half LIM domains 1(FHL1)
SNX6.6	1.07E-271	0.507026338	0.956	0.712	2.13E-268	Diff.ing SPG1	SNX6	sorting nexin 6(SNX6)
SCP2D1.2	6.01E-89	-0.500261586	0.842	0.802	1.20E-85	Diff.ing SPG1	SCP2D1	SCP2 sterol binding domain containing 1(SCP2D1)
SSR2.7	8.24E-53	-0.501626902	0.871	0.874	1.65E-49	Diff.ing SPG1	SSR2	signal sequence receptor subunit 2(SSR2)
EID3.6	3.76E-65	-0.502302945	0.889	0.846	7.53E-62	Diff.ing SPG1	EID3	EP300 interacting inhibitor of differentiation 3(EID3)
C5orf52.2	5.77E-98	-0.502579491	0.868	0.861	1.15E-94	Diff.ing SPG1	C5orf52	chromosome 5 open reading frame 52(C5orf52)
CCDC179.5	1.16E-25	-0.502672066	0.867	0.819	2.32E-22	Diff.ing SPG1	CCDC179	coiled-coil domain containing 179(CCDC179)
ACTL10.6	8.91E-91	-0.50824276	0.868	0.846	1.78E-87	Diff.ing SPG1	ACTL10	actin like 10(ACTL10)
RPL39L.5	1.84E-76	-0.511884673	0.982	0.957	3.68E-73	Diff.ing SPG1	RPL39L	ribosomal protein L39 like(RPL39L)
DUSP13.6	3.48E-61	-0.516604185	0.845	0.801	6.96E-58	Diff.ing SPG1	DUSP13	dual specificity phosphatase 13(DUSP13)
FNDC8.5	3.62E-10	-0.517157301	0.863	0.84	7.24E-07	Diff.ing SPG1	FNDC8	fibronectin type III domain containing 8(FNDC8)
ADAM2.4	7.29E-182	-0.518568836	0.649	0.735	1.46E-178	Diff.ing SPG1	ADAM2	ADAM metallopeptidase domain 2(ADAM2)
CD74.8	1.13E-75	-0.519058937	0.458	0.636	2.25E-72	Diff.ing SPG1	CD74	CD74 molecule(CD74)
RFPL3S.7	3.70E-46	-0.520619036	0.814	0.803	7.40E-43	Diff.ing SPG1	RFPL3S	RFPL3 antisense(RFPL3S)
TUBA3D.7	6.49E-26	-0.521681065	0.951	0.924	1.30E-22	Diff.ing SPG1	TUBA3D	tubulin alpha 3d(TUBA3D)
FAM216A.6	5.71E-54	-0.52240516	0.783	0.792	1.14E-50	Diff.ing SPG1	FAM216A	family with sequence similarity 216 member A(FAM216A)
LVCAT1.5	1.64E-112	-0.52242249	0.783	0.773	3.28E-109	Diff.ing SPG1	LVCAT1	liver cancer-associated transcript 1(LVCAT1)
CLDND2.7	2.32E-56	-0.522540689	0.831	0.809	4.65E-53	Diff.ing SPG1	CLDND2	claudin domain containing 2(CLDND2)
ACAP1.5	1.06E-88	-0.52455973	0.79	0.849	2.11E-85	Diff.ing SPG1	ACAP1	ArfGAP with coiled-coil, ankyrin repeat and PH domains 1(ACAP1)
C6orf10.5	5.42E-232	-0.52537757	0.623	0.768	1.08E-228	Diff.ing SPG1	C6orf10	chromosome 6 open reading frame 10(C6orf10)
LYZL6.7	1.44E-48	-0.526105148	0.81	0.757	2.87E-45	Diff.ing SPG1	LYZL6	lysozyme like 6(LYZL6)
FAM24A.5	8.58E-52	-0.528628634	0.821	0.761	1.72E-48	Diff.ing SPG1	FAM24A	family with sequence similarity 24 member A(FAM24A)
GYG1.4	5.95E-81	-0.529760396	0.903	0.912	1.19E-77	Diff.ing SPG1	GYG1	glycogenin 1(GYG1)
LYZL4.5	3.84E-106	-0.529827781	0.806	0.793	7.67E-103	Diff.ing SPG1	LYZL4	lysozyme like 4(LYZL4)
TYSND1.6	4.04E-85	-0.530129599	0.801	0.818	8.07E-82	Diff.ing SPG1	TYSND1	trypsin domain containing 1(TYSND1)
NLRP1.7	1.28E-38	-0.535069985	0.882	0.831	2.56E-35	Diff.ing SPG1	NLRP1	NLR family pyrin domain containing 1(NLRP1)
ISG20L2.6	6.69E-50	-0.537044151	0.87	0.87	1.34E-46	Diff.ing SPG1	ISG20L2	interferon stimulated exonuclease gene 20 like 2(ISG20L2)
ADAM18.5	7.20E-204	-0.537659509	0.625	0.766	1.44E-200	Diff.ing SPG1	ADAM18	ADAM metallopeptidase domain 18(ADAM18)
IGSF11-AS1.6	6.51E-95	-0.538299367	0.858	0.82	1.30E-91	Diff.ing SPG1	IGSF11-AS1	IGSF11 antisense RNA 1(IGSF11-AS1)
OVOL1.5	4.40E-137	-0.538553612	0.826	0.791	8.80E-134	Diff.ing SPG1	OVOL1	ovo like transcriptional repressor 1(OVOL1)
ACSBG2.5	7.60E-71	-0.538770843	0.855	0.854	1.52E-67	Diff.ing SPG1	ACSBG2	acyl-CoA synthetase bubblegum family member 2(ACSBG2)
HVCN1.5	1.62E-167	-0.540589585	0.768	0.785	3.23E-164	Diff.ing SPG1	HVCN1	hydrogen voltage gated channel 1(HVCN1)
SMIM6.5	2.20E-70	-0.543487108	0.861	0.838	4.40E-67	Diff.ing SPG1	SMIM6	small integral membrane protein 6(SMIM6)
RNF113B.5	8.33E-217	-0.544798463	0.616	0.78	1.67E-213	Diff.ing SPG1	RNF113B	ring finger protein 113B(RNF113B)
FAM166A.6	1.37E-16	-0.545910878	0.88	0.854	2.74E-13	Diff.ing SPG1	FAM166A	family with sequence similarity 166 member A(FAM166A)
CT83.6	8.44E-82	-0.546659775	0.869	0.851	1.69E-78	Diff.ing SPG1	CT83	cancer/testis antigen 83(CT83)
TMEM190.5	2.50E-131	-0.546732937	0.81	0.819	4.99E-128	Diff.ing SPG1	TMEM190	transmembrane protein 190(TMEM190)
FAM134B.7	1.12E-25	-0.547272924	0.875	0.821	2.25E-22	Diff.ing SPG1	FAM134B	family with sequence similarity 134 member B(FAM134B)
CTNNA2.7	3.50E-135	-0.550348485	0.746	0.803	7.00E-132	Diff.ing SPG1	CTNNA2	catenin alpha 2(CTNNA2)
GABRG3-AS1.7	5.15E-23	-0.553226204	0.858	0.852	1.03E-19	Diff.ing SPG1	GABRG3-AS1	GABRG3 antisense RNA 1(GABRG3-AS1)
PINK1.4	1.33E-119	-0.556352052	0.814	0.877	2.66E-116	Diff.ing SPG1	PINK1	PTEN induced putative kinase 1(PINK1)
GNG2.7	1.46E-111	-0.562068111	0.869	0.868	2.93E-108	Diff.ing SPG1	GNG2	G protein subunit gamma 2(GNG2)
ZBTB32.5	5.19E-173	-0.56326619	0.766	0.815	1.04E-169	Diff.ing SPG1	ZBTB32	zinc finger and BTB domain containing 32(ZBTB32)
HORMAD1.6	1.37E-39	-0.564372437	0.847	0.846	2.74E-36	Diff.ing SPG1	HORMAD1	HORMA domain containing 1(HORMAD1)
NDRG3.8	2.08E-18	-0.566164742	0.891	0.853	4.16E-15	Diff.ing SPG1	NDRG3	NDRG family member 3(NDRG3)
OLAH.8	2.04E-17	-0.566625002	0.86	0.812	4.08E-14	Diff.ing SPG1	OLAH	oleoyl-ACP hydrolase(OLAH)
C2orf40.6	5.61E-43	-0.579136345	0.878	0.801	1.12E-39	Diff.ing SPG1	C2orf40	chromosome 2 open reading frame 40(C2orf40)
IQCF2.8	7.40E-30	-0.580160845	0.886	0.854	1.48E-26	Diff.ing SPG1	IQCF2	IQ motif containing F2(IQCF2)
PSMF1.5	1.13E-141	-0.583716461	0.964	0.971	2.26E-138	Diff.ing SPG1	PSMF1	proteasome inhibitor subunit 1(PSMF1)
SPATA18.5	4.53E-99	-0.592082184	0.851	0.834	9.07E-96	Diff.ing SPG1	SPATA18	spermatogenesis associated 18(SPATA18)
SPATA19.7	1.15E-25	-0.592806873	0.883	0.856	2.29E-22	Diff.ing SPG1	SPATA19	spermatogenesis associated 19(SPATA19)
TUBA3E.5	1.44E-51	-0.599475979	0.845	0.805	2.89E-48	Diff.ing SPG1	TUBA3E	tubulin alpha 3e(TUBA3E)
CCDC89.6	2.40E-151	-0.60613807	0.82	0.81	4.80E-148	Diff.ing SPG1	CCDC89	coiled-coil domain containing 89(CCDC89)
ACTA2.8	1.09E-14	-0.608239292	0.681	0.602	2.17E-11	Diff.ing SPG1	ACTA2	actin, alpha 2, smooth muscle, aorta(ACTA2)
KPNA2.5	1.46E-151	-0.608398449	0.985	0.949	2.91E-148	Diff.ing SPG1	KPNA2	karyopherin subunit alpha 2(KPNA2)
LINC01350.7	2.51E-90	-0.609144325	0.871	0.849	5.03E-87	Diff.ing SPG1	LINC01350	long intergenic non-protein coding RNA 1350(LINC01350)
IQGAP2.7	6.85E-144	-0.609842886	0.791	0.807	1.37E-140	Diff.ing SPG1	IQGAP2	IQ motif containing GTPase activating protein 2(IQGAP2)
HEMGN.8	3.30E-45	-0.610927818	0.869	0.839	6.60E-42	Diff.ing SPG1	HEMGN	hemogen(HEMGN)
LINC00943.7	9.98E-107	-0.613392003	0.855	0.845	2.00E-103	Diff.ing SPG1	LINC00943	long intergenic non-protein coding RNA 943(LINC00943)
TMPRSS12.5	1.84E-169	-0.613430484	0.706	0.762	3.69E-166	Diff.ing SPG1	TMPRSS12	transmembrane protease, serine 12(TMPRSS12)
IZUMO2.8	1.61E-11	-0.614162234	0.853	0.819	3.22E-08	Diff.ing SPG1	IZUMO2	IZUMO family member 2(IZUMO2)
CCDC67.4	3.28E-199	-0.614583245	0.778	0.811	6.56E-196	Diff.ing SPG1	CCDC67
C1orf111.8	7.31E-25	-0.618509529	0.88	0.855	1.46E-21	Diff.ing SPG1	C1orf111	chromosome 1 open reading frame 111(C1orf111)
CNTRL.6	6.08E-107	-0.619348392	0.762	0.824	1.22E-103	Diff.ing SPG1	CNTRL	centriolin(CNTRL)
SPDYA.5	1.10E-146	-0.621275643	0.814	0.793	2.21E-143	Diff.ing SPG1	SPDYA	speedy/RINGO cell cycle regulator family member A(SPDYA)
HLA-B.5	1.83E-34	-0.626390574	0.878	0.834	3.67E-31	Diff.ing SPG1	HLA-B	major histocompatibility complex, class I, B(HLA-B)
CSMD2-AS1.8	9.79E-57	-0.626978289	0.867	0.86	1.96E-53	Diff.ing SPG1	CSMD2-AS1	CSMD2 antisense RNA 1(CSMD2-AS1)
SAYSD1.5	1.82E-158	-0.628759228	0.709	0.811	3.65E-155	Diff.ing SPG1	SAYSD1	SAYSVFN motif domain containing 1(SAYSD1)
LACE1.8	7.92E-12	-0.629322414	0.892	0.833	1.58E-08	Diff.ing SPG1	LACE1	lactation elevated 1(LACE1)
PRR30.7	9.33E-35	-0.630115628	0.882	0.866	1.87E-31	Diff.ing SPG1	PRR30	proline rich 30(PRR30)
MORC2-AS1.5	4.98E-85	-0.632349862	0.822	0.858	9.95E-82	Diff.ing SPG1	MORC2-AS1	MORC2 antisense RNA 1(MORC2-AS1)
PRM3.7	2.52E-122	-0.638044889	0.869	0.859	5.04E-119	Diff.ing SPG1	PRM3	protamine 3(PRM3)
LINC01304.7	3.79E-107	-0.640385925	0.824	0.826	7.57E-104	Diff.ing SPG1	LINC01304	long intergenic non-protein coding RNA 1304(LINC01304)
TEX26.7	6.42E-135	-0.64124608	0.863	0.854	1.28E-131	Diff.ing SPG1	TEX26	testis expressed 26(TEX26)
C1orf234.6	1.02E-122	-0.641279889	0.867	0.872	2.03E-119	Diff.ing SPG1	C1orf234	chromosome 1 open reading frame 234(C1orf234)
TEX37.8	1.17E-43	-0.641466873	0.865	0.841	2.34E-40	Diff.ing SPG1	TEX37	testis expressed 37(TEX37)
ZNRF4.7	3.68E-157	-0.645179599	0.867	0.862	7.36E-154	Diff.ing SPG1	ZNRF4	zinc and ring finger 4(ZNRF4)
LINC00654.5	9.11E-214	-0.645759304	0.778	0.829	1.82E-210	Diff.ing SPG1	LINC00654	long intergenic non-protein coding RNA 654(LINC00654)
SYCP2.7	7.01E-134	-0.646551834	0.691	0.814	1.40E-130	Diff.ing SPG1	SYCP2	synaptonemal complex protein 2(SYCP2)
KIF2B.8	3.76E-133	-0.650385615	0.865	0.849	7.52E-130	Diff.ing SPG1	KIF2B	kinesin family member 2B(KIF2B)
LKAAEAR1.8	7.62E-77	-0.650921052	0.879	0.858	1.52E-73	Diff.ing SPG1	LKAAEAR1	LKAAEAR motif containing 1(LKAAEAR1)
BANF2.8	4.47E-67	-0.651060639	0.884	0.878	8.95E-64	Diff.ing SPG1	BANF2	barrier to autointegration factor 2(BANF2)
PTP4A1.6	1.13E-137	-0.654346883	0.83	0.89	2.26E-134	Diff.ing SPG1	PTP4A1	protein tyrosine phosphatase type IVA, member 1(PTP4A1)
C1orf185.8	9.89E-43	-0.657801276	0.853	0.81	1.98E-39	Diff.ing SPG1	C1orf185	chromosome 1 open reading frame 185(C1orf185)
KPNA5.7	1.18E-116	-0.65838254	0.655	0.732	2.35E-113	Diff.ing SPG1	KPNA5	karyopherin subunit alpha 5(KPNA5)
ACRV1.8	6.22E-38	-0.661447611	0.869	0.837	1.24E-34	Diff.ing SPG1	ACRV1	acrosomal vesicle protein 1(ACRV1)
C12orf54.6	3.74E-272	-0.66373577	0.724	0.844	7.49E-269	Diff.ing SPG1	C12orf54	chromosome 12 open reading frame 54(C12orf54)
FAM71A.8	9.68E-10	-0.666818495	0.886	0.848	1.94E-06	Diff.ing SPG1	FAM71A	family with sequence similarity 71 member A(FAM71A)
C1orf100.8	2.40E-101	-0.672343005	0.875	0.848	4.80E-98	Diff.ing SPG1	C1orf100	chromosome 1 open reading frame 100(C1orf100)
DAB1-AS1.8	1.14E-59	-0.674029628	0.855	0.83	2.28E-56	Diff.ing SPG1	DAB1-AS1	DAB1 antisense RNA 1(DAB1-AS1)
HLA-A.3	0	-0.675861738	0.725	0.865	0	Diff.ing SPG1	HLA-A	major histocompatibility complex, class I, A(HLA-A)
LINC00608.7	1.01E-40	-0.676743615	0.88	0.866	2.03E-37	Diff.ing SPG1	LINC00608	long intergenic non-protein coding RNA 608(LINC00608)
MS4A5.8	3.38E-53	-0.68037103	0.873	0.835	6.76E-50	Diff.ing SPG1	MS4A5	membrane spanning 4-domains A5(MS4A5)
LYZL1.9	8.94E-100	-0.683366157	0.847	0.813	1.79E-96	Diff.ing SPG1	LYZL1	lysozyme like 1(LYZL1)
MAATS1.6	5.99E-179	-0.685452378	0.825	0.838	1.20E-175	Diff.ing SPG1	MAATS1	MYCBP associated and testis expressed 1(MAATS1)
SPEM1.8	9.37E-87	-0.688256328	0.886	0.873	1.87E-83	Diff.ing SPG1	SPEM1	spermatid maturation 1(SPEM1)
APOE.9	1.73E-30	-0.690697786	0.602	0.656	3.46E-27	Diff.ing SPG1	APOE	apolipoprotein E(APOE)
SESN3.6	5.10E-250	-0.691073771	0.727	0.827	1.02E-246	Diff.ing SPG1	SESN3	sestrin 3(SESN3)
NEK2.7	8.70E-82	-0.694253003	0.828	0.824	1.74E-78	Diff.ing SPG1	NEK2	NIMA related kinase 2(NEK2)
VIM.7	1.87E-84	-0.694806399	0.724	0.742	3.74E-81	Diff.ing SPG1	VIM	vimentin(VIM)
C9orf9.8	5.12E-61	-0.695808962	0.933	0.926	1.02E-57	Diff.ing SPG1	C9orf9
UBQLN3.6	3.58E-193	-0.697823702	0.845	0.876	7.16E-190	Diff.ing SPG1	UBQLN3	ubiquilin 3(UBQLN3)
LINC00643.8	3.28E-104	-0.700854021	0.851	0.83	6.56E-101	Diff.ing SPG1	LINC00643	long intergenic non-protein coding RNA 643(LINC00643)
SPATA3.7	6.89E-12	-0.702489159	0.899	0.892	1.38E-08	Diff.ing SPG1	SPATA3	spermatogenesis associated 3(SPATA3)
SPERT.6	4.17E-285	-0.706366213	0.857	0.876	8.34E-282	Diff.ing SPG1	SPERT	spermatid associated(SPERT)
HSPA2.7	1.29E-35	-0.71346933	0.853	0.829	2.57E-32	Diff.ing SPG1	HSPA2	heat shock protein family A (Hsp70) member 2(HSPA2)
SYCP1.3	2.59E-148	-0.714521359	0.696	0.828	5.19E-145	Diff.ing SPG1	SYCP1	synaptonemal complex protein 1(SYCP1)
ACTRT3.7	4.22E-12	-0.71477854	0.898	0.856	8.44E-09	Diff.ing SPG1	ACTRT3	actin related protein T3(ACTRT3)
CXCL16.6	4.90E-118	-0.716952417	0.854	0.886	9.80E-115	Diff.ing SPG1	CXCL16	C-X-C motif chemokine ligand 16(CXCL16)
FAM71F1.8	1.53E-89	-0.717209831	0.878	0.856	3.06E-86	Diff.ing SPG1	FAM71F1	family with sequence similarity 71 member F1(FAM71F1)
MRPL34.6	1.73E-73	-0.717291817	0.783	0.815	3.45E-70	Diff.ing SPG1	MRPL34	mitochondrial ribosomal protein L34(MRPL34)
MS4A6E.8	2.43E-67	-0.72475218	0.881	0.833	4.86E-64	Diff.ing SPG1	MS4A6E	membrane spanning 4-domains A6E(MS4A6E)
SMKR1.7	2.73E-19	-0.725138289	0.923	0.925	5.46E-16	Diff.ing SPG1	SMKR1	small lysine rich protein 1(SMKR1)
ASB17.8	1.09E-63	-0.726541329	0.857	0.863	2.19E-60	Diff.ing SPG1	ASB17	ankyrin repeat and SOCS box containing 17(ASB17)
LYZL2.9	1.77E-187	-0.736103194	0.809	0.838	3.55E-184	Diff.ing SPG1	LYZL2	lysozyme like 2(LYZL2)
AKAP12.7	1.32E-73	-0.738897793	0.85	0.848	2.63E-70	Diff.ing SPG1	AKAP12	A-kinase anchoring protein 12(AKAP12)
DBF4.7	3.50E-44	-0.740047344	0.953	0.895	7.01E-41	Diff.ing SPG1	DBF4	DBF4 zinc finger(DBF4)
C9orf24.6	8.44E-77	-0.753306207	0.896	0.881	1.69E-73	Diff.ing SPG1	C9orf24	chromosome 9 open reading frame 24(C9orf24)
RGCC.8	5.97E-158	-0.755324836	0.621	0.742	1.19E-154	Diff.ing SPG1	RGCC	regulator of cell cycle(RGCC)
WBSCR28.8	4.63E-76	-0.755602945	0.873	0.882	9.26E-73	Diff.ing SPG1	WBSCR28	Williams-Beuren syndrome chromosome region 28(WBSCR28)
ITGB6.6	9.91E-173	-0.75587045	0.725	0.811	1.98E-169	Diff.ing SPG1	ITGB6	integrin subunit beta 6(ITGB6)
BPIFA3.8	4.97E-109	-0.758510822	0.876	0.878	9.95E-106	Diff.ing SPG1	BPIFA3	BPI fold containing family A member 3(BPIFA3)
C2orf57.8	6.07E-212	-0.759042476	0.873	0.878	1.21E-208	Diff.ing SPG1	C2orf57	chromosome 2 open reading frame 57(C2orf57)
C7orf61.8	5.04E-184	-0.759165647	0.836	0.841	1.01E-180	Diff.ing SPG1	C7orf61	chromosome 7 open reading frame 61(C7orf61)
DAW1.5	5.47E-270	-0.760480563	0.675	0.824	1.09E-266	Diff.ing SPG1	DAW1	dynein assembly factor with WD repeats 1(DAW1)
CEP170.6	5.81E-84	-0.761108576	0.886	0.887	1.16E-80	Diff.ing SPG1	CEP170	centrosomal protein 170(CEP170)
TMEM210.8	3.73E-124	-0.763114155	0.852	0.86	7.46E-121	Diff.ing SPG1	TMEM210	transmembrane protein 210(TMEM210)
DNAJB8.8	3.40E-151	-0.763921909	0.889	0.884	6.79E-148	Diff.ing SPG1	DNAJB8	DnaJ heat shock protein family (Hsp40) member B8(DNAJB8)
EQTN.9	9.27E-31	-0.767049166	0.851	0.819	1.85E-27	Diff.ing SPG1	EQTN	equatorin(EQTN)
TSPAN16.8	6.79E-42	-0.771432155	0.896	0.87	1.36E-38	Diff.ing SPG1	TSPAN16	tetraspanin 16(TSPAN16)
CALM3.6	2.20E-177	-0.775062481	0.988	0.991	4.39E-174	Diff.ing SPG1	CALM3	calmodulin 3(CALM3)
SAMD4A.7	1.40E-124	-0.780293672	0.885	0.877	2.80E-121	Diff.ing SPG1	SAMD4A	sterile alpha motif domain containing 4A(SAMD4A)
C10orf82.7	1.02E-102	-0.782268805	0.852	0.861	2.03E-99	Diff.ing SPG1	C10orf82	chromosome 10 open reading frame 82(C10orf82)
LEMD1.8	4.33E-187	-0.787373392	0.845	0.879	8.66E-184	Diff.ing SPG1	LEMD1	LEM domain containing 1(LEMD1)
CLPB.8	9.75E-111	-0.793993797	0.89	0.902	1.95E-107	Diff.ing SPG1	CLPB	ClpB homolog, mitochondrial AAA ATPase chaperonin(CLPB)
TEX33.7	1.06E-113	-0.79604266	0.857	0.867	2.12E-110	Diff.ing SPG1	TEX33	testis expressed 33(TEX33)
ACTL9.7	4.12E-87	-0.798923534	0.895	0.889	8.24E-84	Diff.ing SPG1	ACTL9	actin like 9(ACTL9)
DNAJC5B.8	1.16E-105	-0.804574232	0.88	0.885	2.33E-102	Diff.ing SPG1	DNAJC5B	DnaJ heat shock protein family (Hsp40) member C5 beta(DNAJC5B)
SPACA4.8	4.67E-52	-0.807863287	0.871	0.861	9.34E-49	Diff.ing SPG1	SPACA4	sperm acrosome associated 4(SPACA4)
SETD9.7	1.38E-184	-0.807966061	0.648	0.817	2.76E-181	Diff.ing SPG1	SETD9	SET domain containing 9(SETD9)
IQCF1.8	1.44E-62	-0.812178534	0.888	0.9	2.89E-59	Diff.ing SPG1	IQCF1	IQ motif containing F1(IQCF1)
TKTL2.6	0	-0.813828132	0.629	0.831	0	Diff.ing SPG1	TKTL2	transketolase like 2(TKTL2)
TUBA3C.6	1.71E-102	-0.81807036	0.979	0.96	3.42E-99	Diff.ing SPG1	TUBA3C	tubulin alpha 3c(TUBA3C)
C20orf141.8	7.68E-05	-0.828035288	0.902	0.883	0.153659592	Diff.ing SPG1	C20orf141	chromosome 20 open reading frame 141(C20orf141)
FAM81B.7	4.55E-158	-0.830485796	0.876	0.868	9.11E-155	Diff.ing SPG1	FAM81B	family with sequence similarity 81 member B(FAM81B)
FHL5.8	6.30E-85	-0.830566501	0.895	0.888	1.26E-81	Diff.ing SPG1	FHL5	four and a half LIM domains 5(FHL5)
FAM71E1.8	1.94E-51	-0.831746656	0.943	0.93	3.88E-48	Diff.ing SPG1	FAM71E1	family with sequence similarity 71 member E1(FAM71E1)
FTMT.8	1.30E-174	-0.833292982	0.859	0.878	2.60E-171	Diff.ing SPG1	FTMT	ferritin mitochondrial(FTMT)
C2orf88.4	4.49E-214	-0.834421298	0.908	0.902	8.98E-211	Diff.ing SPG1	C2orf88	chromosome 2 open reading frame 88(C2orf88)
CCDC70.8	3.56E-131	-0.835997236	0.878	0.888	7.13E-128	Diff.ing SPG1	CCDC70	coiled-coil domain containing 70(CCDC70)
C17orf105.7	1.89E-128	-0.838084728	0.882	0.888	3.79E-125	Diff.ing SPG1	C17orf105	chromosome 17 open reading frame 105(C17orf105)
TEX35.8	3.82E-41	-0.838100415	0.905	0.887	7.64E-38	Diff.ing SPG1	TEX35	testis expressed 35(TEX35)
C17orf50.9	1.56E-77	-0.841019053	0.896	0.892	3.12E-74	Diff.ing SPG1	C17orf50	chromosome 17 open reading frame 50(C17orf50)
BOLL.5	5.78E-202	-0.842392908	0.83	0.871	1.16E-198	Diff.ing SPG1	BOLL	boule homolog, RNA binding protein(BOLL)
CARHSP1.8	8.11E-62	-0.852007303	0.967	0.953	1.62E-58	Diff.ing SPG1	CARHSP1	calcium regulated heat stable protein 1(CARHSP1)
ZC2HC1C.7	1.74E-241	-0.853244534	0.768	0.846	3.49E-238	Diff.ing SPG1	ZC2HC1C	zinc finger C2HC-type containing 1C(ZC2HC1C)
B2M.9	2.64E-46	-0.854898009	0.836	0.675	5.29E-43	Diff.ing SPG1	B2M	beta-2-microglobulin(B2M)
CCDC91.8	2.81E-60	-0.856389588	0.913	0.914	5.62E-57	Diff.ing SPG1	CCDC91	coiled-coil domain containing 91(CCDC91)
GOLGA6L2.7	1.06E-43	-0.863797099	0.804	0.742	2.12E-40	Diff.ing SPG1	GOLGA6L2	golgin A6 family-like 2(GOLGA6L2)
TBPL1.7	4.00E-115	-0.866584061	0.89	0.899	8.01E-112	Diff.ing SPG1	TBPL1	TATA-box binding protein like 1(TBPL1)
C16orf82.8	3.66E-89	-0.880906803	0.896	0.915	7.31E-86	Diff.ing SPG1	C16orf82	chromosome 16 open reading frame 82(C16orf82)
TMSB4X.8	1.01E-58	-0.882658156	0.843	0.769	2.02E-55	Diff.ing SPG1	TMSB4X	thymosin beta 4, X-linked(TMSB4X)
TMCO5A.8	2.97E-140	-0.883079009	0.879	0.894	5.94E-137	Diff.ing SPG1	TMCO5A	transmembrane and coiled-coil domains 5A(TMCO5A)
CABS1.8	6.65E-42	-0.891098373	0.9	0.895	1.33E-38	Diff.ing SPG1	CABS1	calcium binding protein, spermatid associated 1(CABS1)
IRGC.8	9.82E-64	-0.893552565	0.898	0.881	1.96E-60	Diff.ing SPG1	IRGC	immunity related GTPase cinema(IRGC)
SPACA1.8	5.37E-79	-0.899266941	0.849	0.838	1.07E-75	Diff.ing SPG1	SPACA1	sperm acrosome associated 1(SPACA1)
SPATA42.8	5.34E-119	-0.902573838	0.894	0.894	1.07E-115	Diff.ing SPG1	SPATA42	spermatogenesis associated 42 (non-protein coding)(SPATA42)
DCUN1D1.7	1.65E-90	-0.941269583	0.955	0.954	3.30E-87	Diff.ing SPG1	DCUN1D1	defective in cullin neddylation 1 domain containing 1(DCUN1D1)
C20orf195.8	2.74E-131	-0.952458256	0.84	0.861	5.48E-128	Diff.ing SPG1	C20orf195
ASRGL1.6	4.29E-188	-0.95440393	0.79	0.91	8.57E-185	Diff.ing SPG1	ASRGL1	asparaginase like 1(ASRGL1)
TIMD4.7	1.70E-115	-0.964967096	0.903	0.895	3.39E-112	Diff.ing SPG1	TIMD4	T-cell immunoglobulin and mucin domain containing 4(TIMD4)
SPACA7.8	5.68E-227	-0.965256042	0.876	0.889	1.14E-223	Diff.ing SPG1	SPACA7	sperm acrosome associated 7(SPACA7)
ACTL7A.8	5.84E-102	-0.971631616	0.902	0.923	1.17E-98	Diff.ing SPG1	ACTL7A	actin like 7A(ACTL7A)
ACTRT2.8	1.17E-141	-0.973925345	0.879	0.904	2.34E-138	Diff.ing SPG1	ACTRT2	actin related protein T2(ACTRT2)
LINC00919.8	5.70E-118	-0.980110484	0.876	0.868	1.14E-114	Diff.ing SPG1	LINC00919	long intergenic non-protein coding RNA 919(LINC00919)
SPACA3.8	4.26E-177	-0.982377242	0.871	0.877	8.51E-174	Diff.ing SPG1	SPACA3	sperm acrosome associated 3(SPACA3)
DYDC1.7	3.29E-139	-0.996608494	0.878	0.866	6.57E-136	Diff.ing SPG1	DYDC1	DPY30 domain containing 1(DYDC1)
RNF151.9	4.79E-137	-0.997363186	0.899	0.905	9.57E-134	Diff.ing SPG1	RNF151	ring finger protein 151(RNF151)
CCDC54.8	3.93E-155	-1.012793299	0.879	0.892	7.86E-152	Diff.ing SPG1	CCDC54	coiled-coil domain containing 54(CCDC54)
TPPP2.7	5.76E-91	-1.01534658	0.929	0.937	1.15E-87	Diff.ing SPG1	TPPP2	tubulin polymerization promoting protein family member 2(TPPP2)
IQCF3.7	4.34E-120	-1.016759052	0.896	0.898	8.68E-117	Diff.ing SPG1	IQCF3	IQ motif containing F3(IQCF3)
SH3RF2.7	6.74E-123	-1.018321547	0.895	0.913	1.35E-119	Diff.ing SPG1	SH3RF2	SH3 domain containing ring finger 2(SH3RF2)
GLIPR1L1.6	5.96E-184	-1.026292257	0.826	0.837	1.19E-180	Diff.ing SPG1	GLIPR1L1	GLI pathogenesis related 1 like 1(GLIPR1L1)
PRKCDBP.8	2.63E-110	-1.0276729	0.865	0.835	5.25E-107	Diff.ing SPG1	PRKCDBP	protein kinase C delta binding protein(PRKCDBP)
FAM209B.8	3.79E-163	-1.033694713	0.887	0.89	7.58E-160	Diff.ing SPG1	FAM209B	family with sequence similarity 209 member B(FAM209B)
CCDC42.7	3.28E-135	-1.057906513	0.793	0.834	6.56E-132	Diff.ing SPG1	CCDC42	coiled-coil domain containing 42(CCDC42)
C10orf62.8	1.49E-93	-1.083940777	0.913	0.917	2.97E-90	Diff.ing SPG1	C10orf62	chromosome 10 open reading frame 62(C10orf62)
C20orf144.8	5.24E-233	-1.084840343	0.906	0.924	1.05E-229	Diff.ing SPG1	C20orf144	chromosome 20 open reading frame 144(C20orf144)
C15orf48.5	3.27E-262	-1.094794223	0.877	0.913	6.54E-259	Diff.ing SPG1	C15orf48	chromosome 15 open reading frame 48(C15orf48)
FAM209A.8	9.75E-88	-1.099959408	0.903	0.893	1.95E-84	Diff.ing SPG1	FAM209A	family with sequence similarity 209 member A(FAM209A)
CDKN3.8	9.55E-90	-1.102311721	0.95	0.95	1.91E-86	Diff.ing SPG1	CDKN3	cyclin dependent kinase inhibitor 3(CDKN3)
OAZ3.7	2.77E-121	-1.104054757	0.928	0.943	5.54E-118	Diff.ing SPG1	OAZ3	ornithine decarboxylase antizyme 3(OAZ3)
CCNA1.8	1.09E-206	-1.132539422	0.836	0.87	2.18E-203	Diff.ing SPG1	CCNA1	cyclin A1(CCNA1)
GPX4.6	4.05E-271	-1.133763991	0.995	0.998	8.11E-268	Diff.ing SPG1	GPX4	glutathione peroxidase 4(GPX4)
ERICH2.8	1.28E-179	-1.137788274	0.878	0.897	2.56E-176	Diff.ing SPG1	ERICH2	glutamate rich 2(ERICH2)
UBL4B.8	1.17E-268	-1.159871262	0.907	0.929	2.33E-265	Diff.ing SPG1	UBL4B	ubiquitin like 4B(UBL4B)
TMCO2.7	2.57E-68	-1.161941362	0.922	0.909	5.14E-65	Diff.ing SPG1	TMCO2	transmembrane and coiled-coil domains 2(TMCO2)
NDUFAF3.6	3.00E-185	-1.162443142	0.97	0.971	6.00E-182	Diff.ing SPG1	NDUFAF3	NADH:ubiquinone oxidoreductase complex assembly factor 3(NDUFAF3)
TBL2.6	2.94E-306	-1.16257864	0.835	0.92	5.88E-303	Diff.ing SPG1	TBL2	transducin beta like 2(TBL2)
PROCA1.6	3.18E-262	-1.165843463	0.904	0.932	6.35E-259	Diff.ing SPG1	PROCA1	protein interacting with cyclin A1(PROCA1)
CLGN.6	6.27E-229	-1.172258708	0.74	0.84	1.25E-225	Diff.ing SPG1	CLGN	calmegin(CLGN)
H1FNT.8	1.45E-221	-1.172471379	0.894	0.917	2.91E-218	Diff.ing SPG1	H1FNT	H1 histone family member N, testis specific(H1FNT)
SPAG6.7	2.12E-301	-1.173348989	0.793	0.876	4.24E-298	Diff.ing SPG1	SPAG6	sperm associated antigen 6(SPAG6)
LINC01016.8	2.55E-142	-1.18597344	0.878	0.882	5.11E-139	Diff.ing SPG1	LINC01016	long intergenic non-protein coding RNA 1016(LINC01016)
CAPZA3.8	1.07E-193	-1.194239619	0.912	0.928	2.14E-190	Diff.ing SPG1	CAPZA3	capping actin protein of muscle Z-line alpha subunit 3(CAPZA3)
GSG1.8	1.89E-197	-1.204632985	0.917	0.945	3.78E-194	Diff.ing SPG1	GSG1	germ cell associated 1(GSG1)
GAPDHS.7	4.14E-239	-1.208125899	0.906	0.925	8.27E-236	Diff.ing SPG1	GAPDHS	glyceraldehyde-3-phosphate dehydrogenase, spermatogenic(GAPDHS)
CYLC2.8	3.50E-200	-1.235520584	0.856	0.885	7.00E-197	Diff.ing SPG1	CYLC2	cylicin 2(CYLC2)
TPD52L3.8	0	-1.237837076	0.853	0.906	0	Diff.ing SPG1	TPD52L3	tumor protein D52 like 3(TPD52L3)
ZPBP2.7	2.09E-212	-1.248387138	0.839	0.882	4.18E-209	Diff.ing SPG1	ZPBP2	zona pellucida binding protein 2(ZPBP2)
GTSF1L.8	6.78E-163	-1.251384124	0.9	0.929	1.36E-159	Diff.ing SPG1	GTSF1L	gametocyte specific factor 1 like(GTSF1L)
LYAR.7	7.09E-93	-1.270559609	0.869	0.884	1.42E-89	Diff.ing SPG1	LYAR	Ly1 antibody reactive(LYAR)
SPTY2D1-AS1.8	1.73E-128	-1.30689505	0.935	0.955	3.46E-125	Diff.ing SPG1	SPTY2D1-AS1	SPTY2D1 antisense RNA 1(SPTY2D1-AS1)
IGFBP7.5	1.13E-190	-1.31394445	0.451	0.677	2.26E-187	Diff.ing SPG1	IGFBP7	insulin like growth factor binding protein 7(IGFBP7)
ZMYND10.7	4.87E-281	-1.317217061	0.83	0.9	9.74E-278	Diff.ing SPG1	ZMYND10	zinc finger MYND-type containing 10(ZMYND10)
FAM229A.7	3.55E-229	-1.326758819	0.912	0.933	7.09E-226	Diff.ing SPG1	FAM229A	family with sequence similarity 229 member A(FAM229A)
GS1-259H13.2.7	2.50E-242	-1.328950989	0.863	0.894	5.00E-239	Diff.ing SPG1	GS1-259H13.2	transmembrane protein 225-like(GS1-259H13.2)
TEX38.9	1.06E-245	-1.368605741	0.906	0.93	2.11E-242	Diff.ing SPG1	TEX38	testis expressed 38(TEX38)
LELP1.8	3.70E-132	-1.374915161	0.964	0.973	7.41E-129	Diff.ing SPG1	LELP1	late cornified envelope like proline rich 1(LELP1)
SPATA22.8	4.44E-254	-1.40591056	0.878	0.912	8.89E-251	Diff.ing SPG1	SPATA22	spermatogenesis associated 22(SPATA22)
SPINK2.6	2.21E-205	-1.408742401	0.972	0.978	4.42E-202	Diff.ing SPG1	SPINK2	serine peptidase inhibitor, Kazal type 2(SPINK2)
SMCP.7	3.87E-167	-1.445355741	0.942	0.961	7.75E-164	Diff.ing SPG1	SMCP	sperm mitochondria associated cysteine rich protein(SMCP)
PHF7.5	2.49E-280	-1.484887057	0.976	0.987	4.97E-277	Diff.ing SPG1	PHF7	PHD finger protein 7(PHF7)
CETN1.7	0	-1.551382485	0.876	0.924	0	Diff.ing SPG1	CETN1	centrin 1(CETN1)
C1orf194.8	0	-1.570500315	0.938	0.957	0	Diff.ing SPG1	C1orf194	chromosome 1 open reading frame 194(C1orf194)
SPATA8.8	1.18E-144	-1.579707458	0.9	0.9	2.36E-141	Diff.ing SPG1	SPATA8	spermatogenesis associated 8(SPATA8)
PPP3R2.8	4.09E-271	-1.594324755	0.862	0.901	8.18E-268	Diff.ing SPG1	PPP3R2	protein phosphatase 3 regulatory subunit B, beta(PPP3R2)
PTGDS.6	5.18E-20	-1.760808975	0.911	0.842	1.04E-16	Diff.ing SPG1	PTGDS	prostaglandin D2 synthase(PTGDS)
CRISP2.6	0	-1.764380078	0.966	0.978	0	Diff.ing SPG1	CRISP2	cysteine rich secretory protein 2(CRISP2)
HMGB4.7	5.29E-266	-1.792863775	0.983	0.987	1.06E-262	Diff.ing SPG1	HMGB4	high mobility group box 4(HMGB4)
TNP1.8	1.14E-135	-1.808898532	0.999	0.999	2.28E-132	Diff.ing SPG1	TNP1	transition protein 1(TNP1)
PRM2.7	5.60E-98	-1.894338512	1	1	1.12E-94	Diff.ing SPG1	PRM2	protamine 2(PRM2)
PRM1.8	4.05E-122	-1.907211056	1	1	8.10E-119	Diff.ing SPG1	PRM1	protamine 1(PRM1)
LDHC.8	1.27E-303	-1.936876565	0.916	0.94	2.55E-300	Diff.ing SPG1	LDHC	lactate dehydrogenase C(LDHC)
TEX40.7	0	-1.958317993	0.957	0.973	0	Diff.ing SPG1	TEX40	testis expressed 40(TEX40)
ANKRD7.7	0	-2.206048129	0.95	0.971	0	Diff.ing SPG1	ANKRD7	ankyrin repeat domain 7(ANKRD7)
HIST1H4C.9	0	1.549861592	0.997	0.804	0	Diff.ing SPG2	HIST1H4C	histone cluster 1 H4 family member c(HIST1H4C)
PTMA.10	0	1.281204391	1	0.949	0	Diff.ing SPG2	PTMA	prothymosin, alpha(PTMA)
TUBA1B.10	0	1.111808893	0.999	0.956	0	Diff.ing SPG2	TUBA1B	tubulin alpha 1b(TUBA1B)
PFN1.10	0	1.05706331	0.998	0.838	0	Diff.ing SPG2	PFN1	profilin 1(PFN1)
HMGB2.8	0	1.043778134	0.995	0.87	0	Diff.ing SPG2	HMGB2	high mobility group box 2(HMGB2)
DEK.9	0	1.036246972	0.987	0.695	0	Diff.ing SPG2	DEK	DEK proto-oncogene(DEK)
DUT.6	0	1.010273061	0.991	0.828	0	Diff.ing SPG2	DUT	deoxyuridine triphosphatase(DUT)
UBE2C.2	0	1.006325382	0.936	0.705	0	Diff.ing SPG2	UBE2C	ubiquitin conjugating enzyme E2 C(UBE2C)
SLBP.9	0	0.991576351	0.994	0.793	0	Diff.ing SPG2	SLBP	stem-loop binding protein(SLBP)
ANP32B.10	0	0.954240517	0.996	0.818	0	Diff.ing SPG2	ANP32B	acidic nuclear phosphoprotein 32 family member B(ANP32B)
ATP2B1.10	0	0.929404914	0.968	0.641	0	Diff.ing SPG2	ATP2B1	ATPase plasma membrane Ca2+ transporting 1(ATP2B1)
IGFBP2.12	0	0.913271581	0.996	0.836	0	Diff.ing SPG2	IGFBP2	insulin like growth factor binding protein 2(IGFBP2)
HMGN2.3	0	0.911156556	0.998	0.926	0	Diff.ing SPG2	HMGN2	high mobility group nucleosomal binding domain 2(HMGN2)
NASP.8	0	0.894070985	0.997	0.856	0	Diff.ing SPG2	NASP	nuclear autoantigenic sperm protein(NASP)
MARCKSL1.10	0	0.88933309	0.982	0.783	0	Diff.ing SPG2	MARCKSL1	MARCKS like 1(MARCKSL1)
CLSPN.4	0	0.887087926	0.961	0.659	0	Diff.ing SPG2	CLSPN	claspin(CLSPN)
BTG3.10	0	0.881296673	0.985	0.776	0	Diff.ing SPG2	BTG3	BTG anti-proliferation factor 3(BTG3)
ASB9.9	0	0.877734773	0.928	0.609	0	Diff.ing SPG2	ASB9	ankyrin repeat and SOCS box containing 9(ASB9)
TKTL1.9	0	0.877187247	0.997	0.835	0	Diff.ing SPG2	TKTL1	transketolase like 1(TKTL1)
COX20.5	0	0.842124481	0.987	0.805	0	Diff.ing SPG2	COX20	COX20, cytochrome c oxidase assembly factor(COX20)
SMS.11	0	0.808850127	0.991	0.746	0	Diff.ing SPG2	SMS	spermine synthase(SMS)
MYBL2.1	0	0.803038189	0.9	0.607	0	Diff.ing SPG2	MYBL2	MYB proto-oncogene like 2(MYBL2)
CDT1.1	0	0.800575947	0.949	0.603	0	Diff.ing SPG2	CDT1	chromatin licensing and DNA replication factor 1(CDT1)
CKS2.8	2.61E-260	0.798600518	0.998	0.927	5.23E-257	Diff.ing SPG2	CKS2	CDC28 protein kinase regulatory subunit 2(CKS2)
SMC3.10	0	0.788601296	0.998	0.857	0	Diff.ing SPG2	SMC3	structural maintenance of chromosomes 3(SMC3)
RMI2.1	0	0.785120682	0.908	0.583	0	Diff.ing SPG2	RMI2	RecQ mediated genome instability 2(RMI2)
NAE1.10	0	0.784646408	0.984	0.764	0	Diff.ing SPG2	NAE1	NEDD8 activating enzyme E1 subunit 1(NAE1)
AK5.7	1.55E-275	0.779403539	0.959	0.771	3.11E-272	Diff.ing SPG2	AK5	adenylate kinase 5(AK5)
HNRNPA2B1.9	0	0.767229581	0.997	0.932	0	Diff.ing SPG2	HNRNPA2B1	heterogeneous nuclear ribonucleoprotein A2/B1(HNRNPA2B1)
C11orf31.9	0	0.757748707	0.991	0.777	0	Diff.ing SPG2	C11orf31
CENPK.2	0	0.75620415	0.94	0.655	0	Diff.ing SPG2	CENPK	centromere protein K(CENPK)
UBE2S.3	5.49E-303	0.741805881	0.992	0.925	1.10E-299	Diff.ing SPG2	UBE2S	ubiquitin conjugating enzyme E2 S(UBE2S)
LSM5.10	0	0.741567771	0.979	0.709	0	Diff.ing SPG2	LSM5	LSM5 homolog, U6 small nuclear RNA and mRNA degradation associated(LSM5)
TLE1.9	2.01E-284	0.729072771	0.925	0.636	4.02E-281	Diff.ing SPG2	TLE1	transducin like enhancer of split 1(TLE1)
BIRC5.5	2.04E-249	0.726752432	0.949	0.784	4.07E-246	Diff.ing SPG2	BIRC5	baculoviral IAP repeat containing 5(BIRC5)
LSM7.10	0	0.726526464	0.987	0.795	0	Diff.ing SPG2	LSM7	LSM7 homolog, U6 small nuclear RNA and mRNA degradation associated(LSM7)
CST3.10	2.23E-285	0.722761048	0.994	0.876	4.45E-282	Diff.ing SPG2	CST3	cystatin C(CST3)
PRELID1.10	0	0.715086363	0.989	0.853	0	Diff.ing SPG2	PRELID1	PRELI domain containing 1(PRELID1)
HELLS.2	1.36E-293	0.700918845	0.908	0.616	2.71E-290	Diff.ing SPG2	HELLS	helicase, lymphoid-specific(HELLS)
CCNA2	0	0.699691716	0.878	0.581	0	Diff.ing SPG2	CCNA2	cyclin A2(CCNA2)
E2F1.1	3.97E-256	0.69638639	0.868	0.646	7.94E-253	Diff.ing SPG2	E2F1	E2F transcription factor 1(E2F1)
WBSCR22.10	2.15E-284	0.693401202	0.997	0.885	4.29E-281	Diff.ing SPG2	WBSCR22	Williams-Beuren syndrome chromosome region 22(WBSCR22)
TOP2A.6	9.31E-289	0.692283155	0.96	0.727	1.86E-285	Diff.ing SPG2	TOP2A	topoisomerase (DNA) II alpha(TOP2A)
GAGE2A.10	3.28E-275	0.684110635	0.978	0.773	6.55E-272	Diff.ing SPG2	GAGE2A	G antigen 2A(GAGE2A)
STRA13.1	4.06E-266	0.680076088	0.938	0.669	8.11E-263	Diff.ing SPG2	STRA13
CD9.6	4.20E-296	0.677225797	0.95	0.676	8.41E-293	Diff.ing SPG2	CD9	CD9 molecule(CD9)
UNG.1	4.59E-240	0.672984956	0.899	0.67	9.17E-237	Diff.ing SPG2	UNG	uracil DNA glycosylase(UNG)
COX8A	0	0.663708576	0.947	0.698	0	Diff.ing SPG2	COX8A	cytochrome c oxidase subunit 8A(COX8A)
RANBP1.4	0	0.658071594	1	0.969	0	Diff.ing SPG2	RANBP1	RAN binding protein 1(RANBP1)
NENF.11	5.83E-273	0.654395892	0.984	0.743	1.17E-269	Diff.ing SPG2	NENF	neudesin neurotrophic factor(NENF)
SMC1B.7	0	0.648497394	0.988	0.77	0	Diff.ing SPG2	SMC1B	structural maintenance of chromosomes 1B(SMC1B)
CHAF1A.2	0	0.638598163	0.935	0.694	0	Diff.ing SPG2	CHAF1A	chromatin assembly factor 1 subunit A(CHAF1A)
NCL.8	4.53E-244	0.637171195	0.991	0.855	9.06E-241	Diff.ing SPG2	NCL	nucleolin(NCL)
VCX.9	8.68E-203	0.63442438	0.983	0.907	1.74E-199	Diff.ing SPG2	VCX	variable charge, X-linked(VCX)
SLC25A5.11	6.07E-229	0.629346821	0.95	0.717	1.21E-225	Diff.ing SPG2	SLC25A5	solute carrier family 25 member 5(SLC25A5)
PRDX1.11	1.04E-209	0.627554073	0.989	0.818	2.08E-206	Diff.ing SPG2	PRDX1	peroxiredoxin 1(PRDX1)
VCX2.6	3.44E-161	0.618631591	0.902	0.767	6.87E-158	Diff.ing SPG2	VCX2	variable charge, X-linked 2(VCX2)
ACTG1.6	7.05E-248	0.612800948	0.998	0.97	1.41E-244	Diff.ing SPG2	ACTG1	actin gamma 1(ACTG1)
TMEM14B.10	1.25E-261	0.60878123	0.969	0.676	2.51E-258	Diff.ing SPG2	TMEM14B	transmembrane protein 14B(TMEM14B)
LSM2.10	9.09E-259	0.608684608	0.984	0.773	1.82E-255	Diff.ing SPG2	LSM2	LSM2 homolog, U6 small nuclear RNA and mRNA degradation associated(LSM2)
HMGA1.10	1.34E-186	0.60846325	0.997	0.848	2.69E-183	Diff.ing SPG2	HMGA1	high mobility group AT-hook 1(HMGA1)
VCX3B.10	1.67E-182	0.602771725	0.976	0.856	3.34E-179	Diff.ing SPG2	VCX3B	variable charge, X-linked 3B(VCX3B)
FMR1NB.9	9.73E-248	0.60167315	0.954	0.771	1.95E-244	Diff.ing SPG2	FMR1NB	fragile X mental retardation 1 neighbor(FMR1NB)
MKI67.1	0	0.600548062	0.913	0.517	0	Diff.ing SPG2	MKI67	marker of proliferation Ki-67(MKI67)
L1TD1.1	8.51E-207	0.590608259	0.857	0.6	1.70E-203	Diff.ing SPG2	L1TD1	LINE1 type transposase domain containing 1(L1TD1)
CIRBP.12	7.76E-218	0.583336842	0.995	0.855	1.55E-214	Diff.ing SPG2	CIRBP	cold inducible RNA binding protein(CIRBP)
TUBB.9	1.19E-203	0.572702696	0.976	0.779	2.37E-200	Diff.ing SPG2	TUBB	tubulin beta class I(TUBB)
CENPA.1	1.44E-263	0.566953673	0.855	0.611	2.88E-260	Diff.ing SPG2	CENPA	centromere protein A(CENPA)
C12orf75.2	2.34E-212	0.565777876	0.977	0.873	4.67E-209	Diff.ing SPG2	C12orf75	chromosome 12 open reading frame 75(C12orf75)
PRIM1.2	0	0.558999319	0.921	0.589	0	Diff.ing SPG2	PRIM1	primase (DNA) subunit 1(PRIM1)
HIST1H1A	0	0.554205948	0.896	0.504	0	Diff.ing SPG2	HIST1H1A	histone cluster 1 H1 family member a(HIST1H1A)
CALM1.5	5.63E-242	0.546126649	0.976	0.88	1.13E-238	Diff.ing SPG2	CALM1	calmodulin 1(CALM1)
DNMT1.2	4.85E-281	0.545241197	0.962	0.74	9.70E-278	Diff.ing SPG2	DNMT1	DNA methyltransferase 1(DNMT1)
HPRT1.10	3.48E-244	0.545049182	0.952	0.739	6.95E-241	Diff.ing SPG2	HPRT1	hypoxanthine phosphoribosyltransferase 1(HPRT1)
POLR2J3.7	1.20E-246	0.543353981	0.98	0.768	2.41E-243	Diff.ing SPG2	POLR2J3	RNA polymerase II subunit J3(POLR2J3)
SDF2L1.5	1.01E-234	0.536537554	0.95	0.787	2.02E-231	Diff.ing SPG2	SDF2L1	stromal cell derived factor 2 like 1(SDF2L1)
PTS.3	2.23E-207	0.532862886	0.899	0.615	4.45E-204	Diff.ing SPG2	PTS	6-pyruvoyltetrahydropterin synthase(PTS)
TUBA1C.1	9.84E-192	0.53046882	0.85	0.672	1.97E-188	Diff.ing SPG2	TUBA1C	tubulin alpha 1c(TUBA1C)
GINS2.2	4.11E-197	0.528771291	0.871	0.684	8.21E-194	Diff.ing SPG2	GINS2	GINS complex subunit 2(GINS2)
CDCA8.1	7.82E-277	0.527177049	0.901	0.595	1.56E-273	Diff.ing SPG2	CDCA8	cell division cycle associated 8(CDCA8)
SOX4.11	1.24E-175	0.523569292	0.951	0.688	2.48E-172	Diff.ing SPG2	SOX4	SRY-box 4(SOX4)
CALR.6	2.01E-186	0.520779822	0.989	0.85	4.03E-183	Diff.ing SPG2	CALR	calreticulin(CALR)
SPC25	1.31E-286	0.519909618	0.87	0.583	2.62E-283	Diff.ing SPG2	SPC25	SPC25, NDC80 kinetochore complex component(SPC25)
ID4.11	3.38E-125	0.519216019	0.864	0.671	6.76E-122	Diff.ing SPG2	ID4	inhibitor of DNA binding 4, HLH protein(ID4)
PPP1CA.10	4.38E-190	0.517212702	0.936	0.759	8.76E-187	Diff.ing SPG2	PPP1CA	protein phosphatase 1 catalytic subunit alpha(PPP1CA)
EGFL7.12	1.43E-159	0.516806784	0.982	0.81	2.85E-156	Diff.ing SPG2	EGFL7	EGF like domain multiple 7(EGFL7)
LAPTM4B.2	1.45E-206	0.515341612	0.893	0.654	2.91E-203	Diff.ing SPG2	LAPTM4B	lysosomal protein transmembrane 4 beta(LAPTM4B)
CLPTM1L.2	1.66E-198	0.509662175	0.883	0.619	3.32E-195	Diff.ing SPG2	CLPTM1L	CLPTM1 like(CLPTM1L)
CCDC109B	1.88E-183	0.509220135	0.847	0.599	3.76E-180	Diff.ing SPG2	CCDC109B
SRM.10	8.77E-201	0.508716924	0.978	0.737	1.75E-197	Diff.ing SPG2	SRM	spermidine synthase(SRM)
NUSAP1.2	5.37E-193	0.507970953	0.925	0.709	1.07E-189	Diff.ing SPG2	NUSAP1	nucleolar and spindle associated protein 1(NUSAP1)
GPX1.6	4.41E-168	0.503837551	0.982	0.896	8.83E-165	Diff.ing SPG2	GPX1	glutathione peroxidase 1(GPX1)
PRC1.2	6.18E-207	0.501544494	0.952	0.713	1.24E-203	Diff.ing SPG2	PRC1	protein regulator of cytokinesis 1(PRC1)
ACTB.8	2.88E-247	0.500777799	0.99	0.903	5.77E-244	Diff.ing SPG2	ACTB	actin beta(ACTB)
TRABD2A.5	2.69E-45	-0.501127117	0.845	0.791	5.37E-42	Diff.ing SPG2	TRABD2A	TraB domain containing 2A(TRABD2A)
PRH1.5	3.06E-36	-0.501561339	0.923	0.865	6.12E-33	Diff.ing SPG2	PRH1	proline rich protein HaeIII subfamily 1(PRH1)
SPATA3-AS1.6	4.33E-22	-0.504142417	0.914	0.835	8.66E-19	Diff.ing SPG2	SPATA3-AS1	SPATA3 antisense RNA 1 (head to head)(SPATA3-AS1)
TMPRSS12.8	6.71E-14	-0.505083936	0.85	0.756	1.34E-10	Diff.ing SPG2	TMPRSS12	transmembrane protease, serine 12(TMPRSS12)
TMEM190.7	1.89E-07	-0.510463152	0.92	0.815	0.00037762	Diff.ing SPG2	TMEM190	transmembrane protein 190(TMEM190)
PINK1.6	3.02E-75	-0.511310424	0.89	0.874	6.04E-72	Diff.ing SPG2	PINK1	PTEN induced putative kinase 1(PINK1)
TMSB4X.11	6.05E-107	-0.512982291	0.862	0.769	1.21E-103	Diff.ing SPG2	TMSB4X	thymosin beta 4, X-linked(TMSB4X)
RFPL3S.10	9.03E-57	-0.516568901	0.718	0.806	1.81E-53	Diff.ing SPG2	RFPL3S	RFPL3 antisense(RFPL3S)
ACTL10.8	4.74E-98	-0.523895408	0.898	0.845	9.47E-95	Diff.ing SPG2	ACTL10	actin like 10(ACTL10)
LYZL4.7	3.45E-58	-0.523985929	0.883	0.79	6.90E-55	Diff.ing SPG2	LYZL4	lysozyme like 4(LYZL4)
DUSP13.7	1.32E-77	-0.526677236	0.875	0.801	2.64E-74	Diff.ing SPG2	DUSP13	dual specificity phosphatase 13(DUSP13)
HLA-A.6	2.18E-82	-0.528258667	0.889	0.858	4.36E-79	Diff.ing SPG2	HLA-A	major histocompatibility complex, class I, A(HLA-A)
AKAP4.7	6.16E-45	-0.530471278	0.92	0.838	1.23E-41	Diff.ing SPG2	AKAP4	A-kinase anchoring protein 4(AKAP4)
CT83.9	2.26E-40	-0.531315705	0.915	0.85	4.52E-37	Diff.ing SPG2	CT83	cancer/testis antigen 83(CT83)
LYZL6.9	3.17E-86	-0.535620683	0.683	0.762	6.33E-83	Diff.ing SPG2	LYZL6	lysozyme like 6(LYZL6)
ISG20L2.8	3.93E-36	-0.536589392	0.89	0.869	7.86E-33	Diff.ing SPG2	ISG20L2	interferon stimulated exonuclease gene 20 like 2(ISG20L2)
BAG1.5	1.12E-85	-0.538683123	0.905	0.912	2.24E-82	Diff.ing SPG2	BAG1	BCL2 associated athanogene 1(BAG1)
C5orf52.5	1.26E-124	-0.539506689	0.888	0.861	2.52E-121	Diff.ing SPG2	C5orf52	chromosome 5 open reading frame 52(C5orf52)
IGSF11-AS1.9	4.93E-33	-0.541242285	0.902	0.819	9.86E-30	Diff.ing SPG2	IGSF11-AS1	IGSF11 antisense RNA 1(IGSF11-AS1)
NLRP1.9	5.80E-35	-0.54638428	0.857	0.833	1.16E-31	Diff.ing SPG2	NLRP1	NLR family pyrin domain containing 1(NLRP1)
FNDC8.8	9.54E-47	-0.548289515	0.895	0.839	1.91E-43	Diff.ing SPG2	FNDC8	fibronectin type III domain containing 8(FNDC8)
GYG1.7	9.84E-66	-0.548737508	0.893	0.913	1.97E-62	Diff.ing SPG2	GYG1	glycogenin 1(GYG1)
UTRN.8	1.07E-178	-0.550897843	0.549	0.822	2.15E-175	Diff.ing SPG2	UTRN	utrophin(UTRN)
CLDND2.10	4.41E-111	-0.552242346	0.877	0.808	8.82E-108	Diff.ing SPG2	CLDND2	claudin domain containing 2(CLDND2)
KPNA5.10	1.15E-13	-0.553989965	0.822	0.725	2.30E-10	Diff.ing SPG2	KPNA5	karyopherin subunit alpha 5(KPNA5)
MRPL34.9	9.05E-05	-0.554548554	0.874	0.811	0.181066923	Diff.ing SPG2	MRPL34	mitochondrial ribosomal protein L34(MRPL34)
ACSBG2.8	3.59E-77	-0.557280186	0.908	0.852	7.19E-74	Diff.ing SPG2	ACSBG2	acyl-CoA synthetase bubblegum family member 2(ACSBG2)
BOLL.7	1.44E-11	-0.557722451	0.912	0.868	2.88E-08	Diff.ing SPG2	BOLL	boule homolog, RNA binding protein(BOLL)
LINC00654.8	4.26E-64	-0.557894804	0.749	0.83	8.52E-61	Diff.ing SPG2	LINC00654	long intergenic non-protein coding RNA 654(LINC00654)
AKAP12.10	1.64E-08	-0.557954591	0.906	0.846	3.28E-05	Diff.ing SPG2	AKAP12	A-kinase anchoring protein 12(AKAP12)
CTNNA2.9	3.17E-75	-0.558656673	0.865	0.798	6.34E-72	Diff.ing SPG2	CTNNA2	catenin alpha 2(CTNNA2)
FAM166A.9	3.97E-24	-0.56125899	0.914	0.853	7.94E-21	Diff.ing SPG2	FAM166A	family with sequence similarity 166 member A(FAM166A)
CCDC89.9	4.18E-40	-0.562407697	0.893	0.807	8.36E-37	Diff.ing SPG2	CCDC89	coiled-coil domain containing 89(CCDC89)
SMIM6.8	1.20E-54	-0.564201704	0.917	0.837	2.41E-51	Diff.ing SPG2	SMIM6	small integral membrane protein 6(SMIM6)
REEP6.6	5.10E-93	-0.567109419	0.732	0.892	1.02E-89	Diff.ing SPG2	REEP6	receptor accessory protein 6(REEP6)
SPATA18.8	9.26E-28	-0.574904355	0.902	0.832	1.85E-24	Diff.ing SPG2	SPATA18	spermatogenesis associated 18(SPATA18)
DAW1.7	6.58E-47	-0.577967683	0.857	0.815	1.32E-43	Diff.ing SPG2	DAW1	dynein assembly factor with WD repeats 1(DAW1)
IQGAP2.9	5.68E-36	-0.579959586	0.86	0.804	1.14E-32	Diff.ing SPG2	IQGAP2	IQ motif containing GTPase activating protein 2(IQGAP2)
APOE.10	1.99E-20	-0.583091437	0.784	0.649	3.98E-17	Diff.ing SPG2	APOE	apolipoprotein E(APOE)
C2orf40.8	4.49E-102	-0.586235528	0.794	0.805	8.98E-99	Diff.ing SPG2	C2orf40	chromosome 2 open reading frame 40(C2orf40)
MAATS1.8	2.73E-23	-0.594356357	0.909	0.835	5.45E-20	Diff.ing SPG2	MAATS1	MYCBP associated and testis expressed 1(MAATS1)
CCDC67.6	2.08E-105	-0.594907757	0.84	0.809	4.17E-102	Diff.ing SPG2	CCDC67
IQCF2.11	7.91E-14	-0.596731258	0.934	0.853	1.58E-10	Diff.ing SPG2	IQCF2	IQ motif containing F2(IQCF2)
FAM134B.10	1.17E-125	-0.598538374	0.746	0.827	2.34E-122	Diff.ing SPG2	FAM134B	family with sequence similarity 134 member B(FAM134B)
ACAP1.8	2.59E-193	-0.598914288	0.613	0.855	5.19E-190	Diff.ing SPG2	ACAP1	ArfGAP with coiled-coil, ankyrin repeat and PH domains 1(ACAP1)
MORC2-AS1.8	4.51E-50	-0.607772476	0.851	0.856	9.01E-47	Diff.ing SPG2	MORC2-AS1	MORC2 antisense RNA 1(MORC2-AS1)
GABRG3-AS1.10	1.70E-143	-0.609919516	0.879	0.851	3.41E-140	Diff.ing SPG2	GABRG3-AS1	GABRG3 antisense RNA 1(GABRG3-AS1)
HEMGN.11	1.61E-22	-0.610211404	0.921	0.838	3.22E-19	Diff.ing SPG2	HEMGN	hemogen(HEMGN)
LINC00943.10	3.02E-81	-0.615696261	0.884	0.844	6.04E-78	Diff.ing SPG2	LINC00943	long intergenic non-protein coding RNA 943(LINC00943)
NDRG3.9	5.10E-55	-0.618667559	0.791	0.857	1.02E-51	Diff.ing SPG2	NDRG3	NDRG family member 3(NDRG3)
SESN3.8	2.94E-66	-0.619882863	0.857	0.821	5.87E-63	Diff.ing SPG2	SESN3	sestrin 3(SESN3)
CARHSP1.11	2.86E-06	-0.628544594	0.95	0.954	0.005726912	Diff.ing SPG2	CARHSP1	calcium regulated heat stable protein 1(CARHSP1)
LKAAEAR1.10	1.03E-56	-0.629227742	0.896	0.858	2.05E-53	Diff.ing SPG2	LKAAEAR1	LKAAEAR motif containing 1(LKAAEAR1)
ZNRF4.9	1.38E-23	-0.631294948	0.919	0.861	2.75E-20	Diff.ing SPG2	ZNRF4	zinc and ring finger 4(ZNRF4)
LINC01350.10	8.30E-127	-0.633626814	0.882	0.849	1.66E-123	Diff.ing SPG2	LINC01350	long intergenic non-protein coding RNA 1350(LINC01350)
PTP4A1.9	2.24E-93	-0.635655619	0.804	0.89	4.49E-90	Diff.ing SPG2	PTP4A1	protein tyrosine phosphatase type IVA, member 1(PTP4A1)
CSMD2-AS1.11	7.39E-61	-0.638241629	0.91	0.859	1.48E-57	Diff.ing SPG2	CSMD2-AS1	CSMD2 antisense RNA 1(CSMD2-AS1)
C12orf54.9	2.98E-38	-0.63827049	0.919	0.836	5.97E-35	Diff.ing SPG2	C12orf54	chromosome 12 open reading frame 54(C12orf54)
CCIN.10	2.11E-15	-0.638286718	0.921	0.84	4.23E-12	Diff.ing SPG2	CCIN	calicin(CCIN)
PRM3.10	2.84E-33	-0.638357287	0.916	0.857	5.69E-30	Diff.ing SPG2	PRM3	protamine 3(PRM3)
GNG2.10	2.64E-133	-0.642148122	0.891	0.867	5.28E-130	Diff.ing SPG2	GNG2	G protein subunit gamma 2(GNG2)
SPATA19.10	6.69E-53	-0.643743405	0.913	0.855	1.34E-49	Diff.ing SPG2	SPATA19	spermatogenesis associated 19(SPATA19)
CLU.6	8.33E-110	-0.644174419	0.877	0.875	1.67E-106	Diff.ing SPG2	CLU	clusterin(CLU)
KIF2B.10	5.38E-92	-0.645669307	0.9	0.848	1.08E-88	Diff.ing SPG2	KIF2B	kinesin family member 2B(KIF2B)
PDCL2.9	2.10E-21	-0.646032729	0.929	0.865	4.20E-18	Diff.ing SPG2	PDCL2	phosducin like 2(PDCL2)
TKTL2.9	2.96E-19	-0.646156618	0.865	0.82	5.91E-16	Diff.ing SPG2	TKTL2	transketolase like 2(TKTL2)
C1orf100.11	7.16E-11	-0.655465829	0.912	0.847	1.43E-07	Diff.ing SPG2	C1orf100	chromosome 1 open reading frame 100(C1orf100)
C1orf111.10	1.88E-106	-0.659194679	0.899	0.854	3.77E-103	Diff.ing SPG2	C1orf111	chromosome 1 open reading frame 111(C1orf111)
RGCC.11	6.25E-12	-0.661168513	0.849	0.733	1.25E-08	Diff.ing SPG2	RGCC	regulator of cell cycle(RGCC)
SPERT.9	1.15E-51	-0.662121268	0.921	0.873	2.30E-48	Diff.ing SPG2	SPERT	spermatid associated(SPERT)
TEX26.10	7.09E-112	-0.662924746	0.92	0.852	1.42E-108	Diff.ing SPG2	TEX26	testis expressed 26(TEX26)
LYZL1.11	3.88E-28	-0.669895527	0.883	0.812	7.75E-25	Diff.ing SPG2	LYZL1	lysozyme like 1(LYZL1)
IZUMO2.10	8.79E-76	-0.671429362	0.836	0.82	1.76E-72	Diff.ing SPG2	IZUMO2	IZUMO family member 2(IZUMO2)
TEX37.11	1.93E-23	-0.67174054	0.907	0.84	3.86E-20	Diff.ing SPG2	TEX37	testis expressed 37(TEX37)
GPX4.9	1.74E-47	-0.671784328	0.999	0.998	3.49E-44	Diff.ing SPG2	GPX4	glutathione peroxidase 4(GPX4)
DAB1-AS1.10	1.69E-41	-0.673558566	0.9	0.829	3.37E-38	Diff.ing SPG2	DAB1-AS1	DAB1 antisense RNA 1(DAB1-AS1)
C1orf234.9	9.19E-149	-0.674091478	0.885	0.872	1.84E-145	Diff.ing SPG2	C1orf234	chromosome 1 open reading frame 234(C1orf234)
ACRV1.10	4.03E-36	-0.674154129	0.902	0.836	8.06E-33	Diff.ing SPG2	ACRV1	acrosomal vesicle protein 1(ACRV1)
LACE1.11	1.11E-23	-0.674785942	0.902	0.834	2.23E-20	Diff.ing SPG2	LACE1	lactation elevated 1(LACE1)
CEP170.9	2.16E-17	-0.675530293	0.914	0.886	4.32E-14	Diff.ing SPG2	CEP170	centrosomal protein 170(CEP170)
C1orf185.11	8.15E-64	-0.677604841	0.858	0.811	1.63E-60	Diff.ing SPG2	C1orf185	chromosome 1 open reading frame 185(C1orf185)
PRR30.10	7.75E-149	-0.683445298	0.888	0.866	1.55E-145	Diff.ing SPG2	PRR30	proline rich 30(PRR30)
TBPL1.10	9.94E-41	-0.688381172	0.951	0.897	1.99E-37	Diff.ing SPG2	TBPL1	TATA-box binding protein like 1(TBPL1)
LINC00643.10	3.97E-42	-0.690805794	0.911	0.828	7.94E-39	Diff.ing SPG2	LINC00643	long intergenic non-protein coding RNA 643(LINC00643)
LYZL2.11	1.21E-35	-0.693492522	0.894	0.834	2.43E-32	Diff.ing SPG2	LYZL2	lysozyme like 2(LYZL2)
BANF2.11	1.04E-90	-0.697500407	0.918	0.877	2.08E-87	Diff.ing SPG2	BANF2	barrier to autointegration factor 2(BANF2)
PSMF1.8	4.28E-167	-0.698507254	0.961	0.971	8.55E-164	Diff.ing SPG2	PSMF1	proteasome inhibitor subunit 1(PSMF1)
MS4A5.11	6.55E-44	-0.69926827	0.906	0.834	1.31E-40	Diff.ing SPG2	MS4A5	membrane spanning 4-domains A5(MS4A5)
UBQLN3.9	6.45E-77	-0.699486544	0.915	0.873	1.29E-73	Diff.ing SPG2	UBQLN3	ubiquilin 3(UBQLN3)
CXCL16.9	2.36E-90	-0.712445839	0.824	0.886	4.73E-87	Diff.ing SPG2	CXCL16	C-X-C motif chemokine ligand 16(CXCL16)
MS4A6E.11	9.92E-15	-0.714497549	0.915	0.832	1.98E-11	Diff.ing SPG2	MS4A6E	membrane spanning 4-domains A6E(MS4A6E)
C7orf61.10	2.98E-40	-0.720167291	0.902	0.839	5.97E-37	Diff.ing SPG2	C7orf61	chromosome 7 open reading frame 61(C7orf61)
RPS4X.11	3.77E-06	-0.720738209	0.915	0.818	0.007542359	Diff.ing SPG2	RPS4X	ribosomal protein S4, X-linked(RPS4X)
LINC00608.10	4.22E-69	-0.72549785	0.902	0.866	8.44E-66	Diff.ing SPG2	LINC00608	long intergenic non-protein coding RNA 608(LINC00608)
C2orf57.11	4.66E-26	-0.72618343	0.927	0.876	9.32E-23	Diff.ing SPG2	C2orf57	chromosome 2 open reading frame 57(C2orf57)
ZC2HC1C.10	2.58E-61	-0.726716608	0.845	0.842	5.16E-58	Diff.ing SPG2	ZC2HC1C	zinc finger C2HC-type containing 1C(ZC2HC1C)
B2M.12	5.95E-54	-0.728680585	0.839	0.677	1.19E-50	Diff.ing SPG2	B2M	beta-2-microglobulin(B2M)
SPEM1.11	1.71E-60	-0.729039328	0.925	0.872	3.42E-57	Diff.ing SPG2	SPEM1	spermatid maturation 1(SPEM1)
WBSCR28.10	8.98E-25	-0.73215176	0.915	0.88	1.80E-21	Diff.ing SPG2	WBSCR28	Williams-Beuren syndrome chromosome region 28(WBSCR28)
FAM71F1.11	1.46E-61	-0.738663389	0.915	0.855	2.92E-58	Diff.ing SPG2	FAM71F1	family with sequence similarity 71 member F1(FAM71F1)
ASB17.10	1.92E-62	-0.739135438	0.916	0.86	3.85E-59	Diff.ing SPG2	ASB17	ankyrin repeat and SOCS box containing 17(ASB17)
ACTRT3.10	4.86E-33	-0.740063546	0.911	0.856	9.73E-30	Diff.ing SPG2	ACTRT3	actin related protein T3(ACTRT3)
SETD9.9	4.30E-63	-0.747453016	0.815	0.809	8.59E-60	Diff.ing SPG2	SETD9	SET domain containing 9(SETD9)
CLPB.11	8.10E-65	-0.77019591	0.9	0.902	1.62E-61	Diff.ing SPG2	CLPB	ClpB homolog, mitochondrial AAA ATPase chaperonin(CLPB)
DNAJB8.11	4.32E-64	-0.770327686	0.929	0.882	8.64E-61	Diff.ing SPG2	DNAJB8	DnaJ heat shock protein family (Hsp40) member B8(DNAJB8)
LEMD1.11	1.54E-61	-0.770362843	0.902	0.877	3.09E-58	Diff.ing SPG2	LEMD1	LEM domain containing 1(LEMD1)
DNAJC5B.11	4.02E-22	-0.773722013	0.928	0.883	8.04E-19	Diff.ing SPG2	DNAJC5B	DnaJ heat shock protein family (Hsp40) member C5 beta(DNAJC5B)
C15orf48.8	1.28E-61	-0.775341364	0.933	0.911	2.55E-58	Diff.ing SPG2	C15orf48	chromosome 15 open reading frame 48(C15orf48)
C9orf9.10	2.87E-69	-0.778231232	0.961	0.925	5.74E-66	Diff.ing SPG2	C9orf9
SPATA3.10	2.74E-50	-0.778811195	0.932	0.891	5.48E-47	Diff.ing SPG2	SPATA3	spermatogenesis associated 3(SPATA3)
TSPAN16.11	3.16E-08	-0.780263723	0.934	0.868	6.32E-05	Diff.ing SPG2	TSPAN16	tetraspanin 16(TSPAN16)
C9orf24.9	1.10E-73	-0.785131282	0.925	0.88	2.20E-70	Diff.ing SPG2	C9orf24	chromosome 9 open reading frame 24(C9orf24)
SAMD4A.10	4.11E-72	-0.788754328	0.912	0.876	8.23E-69	Diff.ing SPG2	SAMD4A	sterile alpha motif domain containing 4A(SAMD4A)
EQTN.12	5.44E-71	-0.7890284	0.864	0.819	1.09E-67	Diff.ing SPG2	EQTN	equatorin(EQTN)
TEX33.9	3.92E-66	-0.790587736	0.913	0.865	7.84E-63	Diff.ing SPG2	TEX33	testis expressed 33(TEX33)
C10orf82.10	3.20E-64	-0.798942207	0.891	0.86	6.40E-61	Diff.ing SPG2	C10orf82	chromosome 10 open reading frame 82(C10orf82)
SWI5.9	1.86E-109	-0.80095526	0.848	0.911	3.73E-106	Diff.ing SPG2	SWI5	SWI5 homologous recombination repair protein(SWI5)
FTMT.11	1.41E-62	-0.800996328	0.932	0.875	2.81E-59	Diff.ing SPG2	FTMT	ferritin mitochondrial(FTMT)
IQCF1.11	1.69E-18	-0.805231681	0.944	0.898	3.38E-15	Diff.ing SPG2	IQCF1	IQ motif containing F1(IQCF1)
SPACA4.10	6.58E-30	-0.806776644	0.929	0.859	1.32E-26	Diff.ing SPG2	SPACA4	sperm acrosome associated 4(SPACA4)
SPINK2.9	2.89E-09	-0.809447524	0.993	0.977	5.79E-06	Diff.ing SPG2	SPINK2	serine peptidase inhibitor, Kazal type 2(SPINK2)
BPIFA3.11	3.35E-180	-0.816308579	0.889	0.877	6.70E-177	Diff.ing SPG2	BPIFA3	BPI fold containing family A member 3(BPIFA3)
VIM.10	2.57E-61	-0.81994108	0.698	0.743	5.15E-58	Diff.ing SPG2	VIM	vimentin(VIM)
FAM81B.10	3.70E-55	-0.82172795	0.921	0.866	7.39E-52	Diff.ing SPG2	FAM81B	family with sequence similarity 81 member B(FAM81B)
TMEM210.11	3.66E-206	-0.822809902	0.895	0.858	7.31E-203	Diff.ing SPG2	TMEM210	transmembrane protein 210(TMEM210)
TEX35.11	2.11E-05	-0.830933332	0.935	0.886	0.042219613	Diff.ing SPG2	TEX35	testis expressed 35(TEX35)
GOLGA6L2.10	1.07E-38	-0.836641537	0.785	0.744	2.15E-35	Diff.ing SPG2	GOLGA6L2	golgin A6 family-like 2(GOLGA6L2)
ACTL9.10	7.82E-144	-0.839043842	0.917	0.888	1.56E-140	Diff.ing SPG2	ACTL9	actin like 9(ACTL9)
TSSK6.10	5.51E-107	-0.845424907	0.914	0.868	1.10E-103	Diff.ing SPG2	TSSK6	testis specific serine kinase 6(TSSK6)
FAM71E1.11	1.59E-53	-0.856422783	0.94	0.93	3.18E-50	Diff.ing SPG2	FAM71E1	family with sequence similarity 71 member E1(FAM71E1)
C2orf88.7	8.62E-171	-0.856781095	0.921	0.901	1.72E-167	Diff.ing SPG2	C2orf88	chromosome 2 open reading frame 88(C2orf88)
SPATA22.11	4.41E-19	-0.859008544	0.956	0.908	8.83E-16	Diff.ing SPG2	SPATA22	spermatogenesis associated 22(SPATA22)
SPACA1.11	1.21E-32	-0.864872048	0.915	0.836	2.43E-29	Diff.ing SPG2	SPACA1	sperm acrosome associated 1(SPACA1)
C17orf105.10	1.05E-86	-0.866659548	0.934	0.886	2.10E-83	Diff.ing SPG2	C17orf105	chromosome 17 open reading frame 105(C17orf105)
SPAG6.10	2.54E-21	-0.868775535	0.939	0.87	5.08E-18	Diff.ing SPG2	SPAG6	sperm associated antigen 6(SPAG6)
CCDC70.11	1.01E-107	-0.870390753	0.917	0.887	2.02E-104	Diff.ing SPG2	CCDC70	coiled-coil domain containing 70(CCDC70)
PRKCDBP.11	1.45E-47	-0.881755837	0.862	0.835	2.89E-44	Diff.ing SPG2	PRKCDBP	protein kinase C delta binding protein(PRKCDBP)
SPATA42.11	9.09E-23	-0.88612615	0.94	0.892	1.82E-19	Diff.ing SPG2	SPATA42	spermatogenesis associated 42 (non-protein coding)(SPATA42)
C20orf141.11	9.60E-19	-0.886472479	0.934	0.882	1.92E-15	Diff.ing SPG2	C20orf141	chromosome 20 open reading frame 141(C20orf141)
CCDC42.10	5.45E-24	-0.88946032	0.885	0.831	1.09E-20	Diff.ing SPG2	CCDC42	coiled-coil domain containing 42(CCDC42)
TMCO5A.11	9.47E-83	-0.891444607	0.923	0.893	1.89E-79	Diff.ing SPG2	TMCO5A	transmembrane and coiled-coil domains 5A(TMCO5A)
FHL5.11	2.24E-143	-0.89200976	0.915	0.887	4.48E-140	Diff.ing SPG2	FHL5	four and a half LIM domains 5(FHL5)
GLIPR1L1.9	2.48E-20	-0.892943511	0.911	0.834	4.96E-17	Diff.ing SPG2	GLIPR1L1	GLI pathogenesis related 1 like 1(GLIPR1L1)
C17orf50.12	4.94E-153	-0.907726931	0.856	0.893	9.89E-150	Diff.ing SPG2	C17orf50	chromosome 17 open reading frame 50(C17orf50)
DYDC1.10	6.12E-84	-0.913281312	0.883	0.866	1.22E-80	Diff.ing SPG2	DYDC1	DPY30 domain containing 1(DYDC1)
C20orf195.11	1.98E-25	-0.915771193	0.926	0.857	3.96E-22	Diff.ing SPG2	C20orf195
PCP2.10	1.51E-69	-0.916619694	0.927	0.903	3.01E-66	Diff.ing SPG2	PCP2	Purkinje cell protein 2(PCP2)
CABS1.11	2.26E-23	-0.92133756	0.939	0.893	4.53E-20	Diff.ing SPG2	CABS1	calcium binding protein, spermatid associated 1(CABS1)
SPACA7.10	5.06E-75	-0.922959264	0.927	0.887	1.01E-71	Diff.ing SPG2	SPACA7	sperm acrosome associated 7(SPACA7)
CCNA1.11	8.36E-24	-0.926929862	0.93	0.866	1.67E-20	Diff.ing SPG2	CCNA1	cyclin A1(CCNA1)
TBL2.8	2.82E-72	-0.938679765	0.923	0.916	5.63E-69	Diff.ing SPG2	TBL2	transducin beta like 2(TBL2)
ZMYND10.10	5.34E-17	-0.949109877	0.936	0.895	1.07E-13	Diff.ing SPG2	ZMYND10	zinc finger MYND-type containing 10(ZMYND10)
NDUFAF3.8	2.56E-91	-0.952027475	0.983	0.97	5.12E-88	Diff.ing SPG2	NDUFAF3	NADH:ubiquinone oxidoreductase complex assembly factor 3(NDUFAF3)
LINC00919.10	3.48E-31	-0.958097383	0.94	0.866	6.96E-28	Diff.ing SPG2	LINC00919	long intergenic non-protein coding RNA 919(LINC00919)
ZPBP2.10	8.44E-36	-0.959042624	0.898	0.879	1.69E-32	Diff.ing SPG2	ZPBP2	zona pellucida binding protein 2(ZPBP2)
C16orf82.11	4.14E-171	-0.962131176	0.916	0.914	8.29E-168	Diff.ing SPG2	C16orf82	chromosome 16 open reading frame 82(C16orf82)
IRGC.11	2.06E-119	-0.963068935	0.91	0.881	4.12E-116	Diff.ing SPG2	IRGC	immunity related GTPase cinema(IRGC)
DCUN1D1.10	3.47E-70	-0.969492165	0.952	0.954	6.93E-67	Diff.ing SPG2	DCUN1D1	defective in cullin neddylation 1 domain containing 1(DCUN1D1)
SMKR1.10	7.32E-91	-0.9779938	0.92	0.925	1.46E-87	Diff.ing SPG2	SMKR1	small lysine rich protein 1(SMKR1)
CLGN.9	1.62E-72	-0.97980904	0.803	0.837	3.24E-69	Diff.ing SPG2	CLGN	calmegin(CLGN)
SH3RF2.10	5.92E-30	-0.97991032	0.946	0.911	1.18E-26	Diff.ing SPG2	SH3RF2	SH3 domain containing ring finger 2(SH3RF2)
TIMD4.10	3.16E-84	-0.988883562	0.93	0.894	6.31E-81	Diff.ing SPG2	TIMD4	T-cell immunoglobulin and mucin domain containing 4(TIMD4)
ACTRT2.11	2.74E-105	-0.990035251	0.931	0.902	5.47E-102	Diff.ing SPG2	ACTRT2	actin related protein T2(ACTRT2)
SPACA3.10	3.24E-103	-0.994843277	0.907	0.876	6.49E-100	Diff.ing SPG2	SPACA3	sperm acrosome associated 3(SPACA3)
CCDC54.11	4.56E-73	-1.000197197	0.933	0.89	9.13E-70	Diff.ing SPG2	CCDC54	coiled-coil domain containing 54(CCDC54)
CCDC91.11	8.42E-105	-1.002650632	0.811	0.918	1.68E-101	Diff.ing SPG2	CCDC91	coiled-coil domain containing 91(CCDC91)
LYAR.10	9.37E-17	-1.004997776	0.912	0.882	1.87E-13	Diff.ing SPG2	LYAR	Ly1 antibody reactive(LYAR)
FAM209B.11	2.13E-77	-1.007209957	0.936	0.888	4.27E-74	Diff.ing SPG2	FAM209B	family with sequence similarity 209 member B(FAM209B)
IQCF3.10	1.15E-49	-1.015329474	0.94	0.896	2.30E-46	Diff.ing SPG2	IQCF3	IQ motif containing F3(IQCF3)
ACTL7A.11	5.67E-143	-1.025293719	0.937	0.922	1.13E-139	Diff.ing SPG2	ACTL7A	actin like 7A(ACTL7A)
RNF151.12	2.96E-126	-1.025437519	0.935	0.904	5.92E-123	Diff.ing SPG2	RNF151	ring finger protein 151(RNF151)
LINC01016.11	5.45E-82	-1.058853114	0.918	0.881	1.09E-78	Diff.ing SPG2	LINC01016	long intergenic non-protein coding RNA 1016(LINC01016)
C10orf62.11	2.86E-21	-1.063696153	0.947	0.916	5.72E-18	Diff.ing SPG2	C10orf62	chromosome 10 open reading frame 62(C10orf62)
OAZ3.10	2.66E-28	-1.073636596	0.962	0.942	5.32E-25	Diff.ing SPG2	OAZ3	ornithine decarboxylase antizyme 3(OAZ3)
C20orf144.11	1.22E-152	-1.088099606	0.95	0.922	2.45E-149	Diff.ing SPG2	C20orf144	chromosome 20 open reading frame 144(C20orf144)
TPD52L3.10	1.67E-132	-1.095552145	0.897	0.903	3.33E-129	Diff.ing SPG2	TPD52L3	tumor protein D52 like 3(TPD52L3)
GS1-259H13.2.10	2.19E-59	-1.100962922	0.918	0.892	4.38E-56	Diff.ing SPG2	GS1-259H13.2	transmembrane protein 225-like(GS1-259H13.2)
TPPP2.10	1.69E-164	-1.103852588	0.946	0.936	3.37E-161	Diff.ing SPG2	TPPP2	tubulin polymerization promoting protein family member 2(TPPP2)
PHF7.8	1.79E-105	-1.118765975	0.991	0.986	3.57E-102	Diff.ing SPG2	PHF7	PHD finger protein 7(PHF7)
FAM209A.11	1.67E-72	-1.120888726	0.926	0.893	3.34E-69	Diff.ing SPG2	FAM209A	family with sequence similarity 209 member A(FAM209A)
UBL4B.11	5.72E-106	-1.132969951	0.942	0.927	1.14E-102	Diff.ing SPG2	UBL4B	ubiquitin like 4B(UBL4B)
ERICH2.11	6.13E-133	-1.151799851	0.918	0.896	1.23E-129	Diff.ing SPG2	ERICH2	glutamate rich 2(ERICH2)
H1FNT.11	4.32E-130	-1.185936875	0.932	0.915	8.65E-127	Diff.ing SPG2	H1FNT	H1 histone family member N, testis specific(H1FNT)
IGFBP7.8	1.71E-93	-1.200229069	0.882	0.659	3.42E-90	Diff.ing SPG2	IGFBP7	insulin like growth factor binding protein 7(IGFBP7)
CAPZA3.11	2.08E-127	-1.207444121	0.934	0.927	4.17E-124	Diff.ing SPG2	CAPZA3	capping actin protein of muscle Z-line alpha subunit 3(CAPZA3)
CDKN3.11	1.04E-109	-1.212170094	0.966	0.949	2.08E-106	Diff.ing SPG2	CDKN3	cyclin dependent kinase inhibitor 3(CDKN3)
TMCO2.9	5.28E-97	-1.219126044	0.949	0.908	1.06E-93	Diff.ing SPG2	TMCO2	transmembrane and coiled-coil domains 2(TMCO2)
PROCA1.9	3.50E-233	-1.236277627	0.87	0.933	6.99E-230	Diff.ing SPG2	PROCA1	protein interacting with cyclin A1(PROCA1)
CYLC2.11	1.65E-116	-1.237898059	0.912	0.883	3.31E-113	Diff.ing SPG2	CYLC2	cylicin 2(CYLC2)
GSG1.11	3.43E-106	-1.238070649	0.959	0.943	6.87E-103	Diff.ing SPG2	GSG1	germ cell associated 1(GSG1)
GTSF1L.11	6.18E-83	-1.242328056	0.958	0.927	1.24E-79	Diff.ing SPG2	GTSF1L	gametocyte specific factor 1 like(GTSF1L)
FAM229A.10	6.83E-59	-1.243412328	0.961	0.931	1.37E-55	Diff.ing SPG2	FAM229A	family with sequence similarity 229 member A(FAM229A)
GAPDHS.10	4.55E-210	-1.2520483	0.915	0.925	9.10E-207	Diff.ing SPG2	GAPDHS	glyceraldehyde-3-phosphate dehydrogenase, spermatogenic(GAPDHS)
CETN1.10	2.68E-69	-1.290911141	0.941	0.921	5.36E-66	Diff.ing SPG2	CETN1	centrin 1(CETN1)
SPTY2D1-AS1.11	7.37E-79	-1.325092507	0.962	0.954	1.47E-75	Diff.ing SPG2	SPTY2D1-AS1	SPTY2D1 antisense RNA 1(SPTY2D1-AS1)
SPATA8.11	2.69E-41	-1.338649914	0.921	0.899	5.37E-38	Diff.ing SPG2	SPATA8	spermatogenesis associated 8(SPATA8)
PPP3R2.11	2.88E-84	-1.357144195	0.933	0.898	5.75E-81	Diff.ing SPG2	PPP3R2	protein phosphatase 3 regulatory subunit B, beta(PPP3R2)
TEX38.12	1.58E-166	-1.401415829	0.94	0.928	3.16E-163	Diff.ing SPG2	TEX38	testis expressed 38(TEX38)
C1orf194.10	2.53E-150	-1.413275506	0.967	0.956	5.06E-147	Diff.ing SPG2	C1orf194	chromosome 1 open reading frame 194(C1orf194)
LELP1.11	8.53E-116	-1.448473895	0.98	0.972	1.71E-112	Diff.ing SPG2	LELP1	late cornified envelope like proline rich 1(LELP1)
LDHC.11	1.29E-60	-1.513675329	0.966	0.938	2.57E-57	Diff.ing SPG2	LDHC	lactate dehydrogenase C(LDHC)
SMCP.10	1.18E-188	-1.557159958	0.968	0.96	2.35E-185	Diff.ing SPG2	SMCP	sperm mitochondria associated cysteine rich protein(SMCP)
CRISP2.9	1.58E-154	-1.706738903	0.978	0.978	3.17E-151	Diff.ing SPG2	CRISP2	cysteine rich secretory protein 2(CRISP2)
TEX40.9	4.99E-121	-1.717671213	0.978	0.972	9.98E-118	Diff.ing SPG2	TEX40	testis expressed 40(TEX40)
HMGB4.10	4.56E-91	-1.774874244	0.991	0.987	9.12E-88	Diff.ing SPG2	HMGB4	high mobility group box 4(HMGB4)
ANKRD7.10	1.69E-82	-1.812206256	0.982	0.969	3.38E-79	Diff.ing SPG2	ANKRD7	ankyrin repeat domain 7(ANKRD7)
TNP1.11	1.57E-19	-1.86050681	1	0.999	3.13E-16	Diff.ing SPG2	TNP1	transition protein 1(TNP1)
PRM2.10	1.29E-85	-2.063961181	1	1	2.59E-82	Diff.ing SPG2	PRM2	protamine 2(PRM2)
PRM1.11	1.29E-72	-2.066672915	1	1	2.59E-69	Diff.ing SPG2	PRM1	protamine 1(PRM1)
GLIPR1L1.4	0	1.323362572	0.999	0.827	0	Diplotene SPC	GLIPR1L1	GLI pathogenesis related 1 like 1(GLIPR1L1)
PRKCDBP.6	0	1.322032608	1	0.827	0	Diplotene SPC	PRKCDBP	protein kinase C delta binding protein(PRKCDBP)
LDHC.7	0	1.304255874	1	0.936	0	Diplotene SPC	LDHC	lactate dehydrogenase C(LDHC)
TBPL1.5	0	1.281140323	1	0.893	0	Diplotene SPC	TBPL1	TATA-box binding protein like 1(TBPL1)
CCDC42.6	0	1.264675687	1	0.823	0	Diplotene SPC	CCDC42	coiled-coil domain containing 42(CCDC42)
CCNA1.6	0	1.262054095	0.999	0.861	0	Diplotene SPC	CCNA1	cyclin A1(CCNA1)
RGCC.6	0	1.245983027	0.998	0.722	0	Diplotene SPC	RGCC	regulator of cell cycle(RGCC)
ZPBP2.6	0	1.242220015	1	0.873	0	Diplotene SPC	ZPBP2	zona pellucida binding protein 2(ZPBP2)
SNRPC.5	0	1.234719161	1	0.902	0	Diplotene SPC	SNRPC	small nuclear ribonucleoprotein polypeptide C(SNRPC)
PPP3R2.6	0	1.204166185	1	0.893	0	Diplotene SPC	PPP3R2	protein phosphatase 3 regulatory subunit B, beta(PPP3R2)
LYAR.6	0	1.203589541	1	0.877	0	Diplotene SPC	LYAR	Ly1 antibody reactive(LYAR)
ISOC2.6	0	1.184812659	0.999	0.765	0	Diplotene SPC	ISOC2	isochorismatase domain containing 2(ISOC2)
ZMYND10.6	0	1.179907015	1	0.891	0	Diplotene SPC	ZMYND10	zinc finger MYND-type containing 10(ZMYND10)
SPINK2.5	0	1.178907119	1	0.977	0	Diplotene SPC	SPINK2	serine peptidase inhibitor, Kazal type 2(SPINK2)
LINC01016.6	0	1.177961534	1	0.875	0	Diplotene SPC	LINC01016	long intergenic non-protein coding RNA 1016(LINC01016)
ZC2HC1C.5	0	1.17647141	0.999	0.833	0	Diplotene SPC	ZC2HC1C	zinc finger C2HC-type containing 1C(ZC2HC1C)
AURKA.3	0	1.154398297	0.997	0.78	0	Diplotene SPC	AURKA	aurora kinase A(AURKA)
MRPL34.5	0	1.119993926	0.996	0.803	0	Diplotene SPC	MRPL34	mitochondrial ribosomal protein L34(MRPL34)
GS1-259H13.2.6	0	1.117502852	1	0.887	0	Diplotene SPC	GS1-259H13.2	transmembrane protein 225-like(GS1-259H13.2)
CLGN.5	0	1.113434423	0.999	0.826	0	Diplotene SPC	CLGN	calmegin(CLGN)
CETN1.5	0	1.108257234	0.999	0.918	0	Diplotene SPC	CETN1	centrin 1(CETN1)
ANKRD7.6	0	1.108107639	1	0.968	0	Diplotene SPC	ANKRD7	ankyrin repeat domain 7(ANKRD7)
TEX40.5	0	1.078219157	1	0.971	0	Diplotene SPC	TEX40	testis expressed 40(TEX40)
DBF4.6	0	1.072900204	1	0.892	0	Diplotene SPC	DBF4	DBF4 zinc finger(DBF4)
KPNA5.6	0	1.049038345	0.997	0.713	0	Diplotene SPC	KPNA5	karyopherin subunit alpha 5(KPNA5)
DYDC1.6	0	1.048433136	1	0.859	0	Diplotene SPC	DYDC1	DPY30 domain containing 1(DYDC1)
GYG1.2	0	1.046754539	0.999	0.907	0	Diplotene SPC	GYG1	glycogenin 1(GYG1)
NEK2.6	0	1.028699827	0.998	0.815	0	Diplotene SPC	NEK2	NIMA related kinase 2(NEK2)
SPATA22.6	0	1.023908517	1	0.905	0	Diplotene SPC	SPATA22	spermatogenesis associated 22(SPATA22)
SPATA8.6	0	1.0108203	1	0.894	0	Diplotene SPC	SPATA8	spermatogenesis associated 8(SPATA8)
DAW1.4	0	0.974287955	0.998	0.806	0	Diplotene SPC	DAW1	dynein assembly factor with WD repeats 1(DAW1)
CDRT15.2	0	0.960397561	0.979	0.747	0	Diplotene SPC	CDRT15	CMT1A duplicated region transcript 15(CDRT15)
TUBA3C.5	0	0.954829802	0.999	0.959	0	Diplotene SPC	TUBA3C	tubulin alpha 3c(TUBA3C)
SPAG6.6	0	0.953576271	0.999	0.865	0	Diplotene SPC	SPAG6	sperm associated antigen 6(SPAG6)
COPRS.3	0	0.937767005	1	0.954	0	Diplotene SPC	COPRS	coordinator of PRMT5 and differentiation stimulator(COPRS)
TMPRSS12.4	0	0.929880577	0.994	0.746	0	Diplotene SPC	TMPRSS12	transmembrane protease, serine 12(TMPRSS12)
PLK1.4	0	0.923988655	0.996	0.768	0	Diplotene SPC	PLK1	polo like kinase 1(PLK1)
TPD52L3.6	0	0.921956031	1	0.898	0	Diplotene SPC	TPD52L3	tumor protein D52 like 3(TPD52L3)
DYNLT1.4	0	0.920056526	0.999	0.887	0	Diplotene SPC	DYNLT1	dynein light chain Tctex-type 1(DYNLT1)
NDUFAF3.5	0	0.913622833	1	0.969	0	Diplotene SPC	NDUFAF3	NADH:ubiquinone oxidoreductase complex assembly factor 3(NDUFAF3)
C16orf71.5	0	0.911167996	0.994	0.758	0	Diplotene SPC	C16orf71	chromosome 16 open reading frame 71(C16orf71)
C1orf194.6	0	0.908794862	1	0.954	0	Diplotene SPC	C1orf194	chromosome 1 open reading frame 194(C1orf194)
TUBA3E.4	0	0.904307736	0.945	0.799	0	Diplotene SPC	TUBA3E	tubulin alpha 3e(TUBA3E)
ZBTB32.4	0	0.899952742	0.994	0.802	0	Diplotene SPC	ZBTB32	zinc finger and BTB domain containing 32(ZBTB32)
TKTL2.5	0	0.898061859	0.996	0.812	0	Diplotene SPC	TKTL2	transketolase like 2(TKTL2)
TBL2.5	0	0.897461788	0.999	0.911	0	Diplotene SPC	TBL2	transducin beta like 2(TBL2)
CLU.3	0	0.896687871	0.998	0.868	0	Diplotene SPC	CLU	clusterin(CLU)
MRPL43.3	0	0.892128672	0.999	0.888	0	Diplotene SPC	MRPL43	mitochondrial ribosomal protein L43(MRPL43)
CDKN3.6	0	0.87710329	1	0.947	0	Diplotene SPC	CDKN3	cyclin dependent kinase inhibitor 3(CDKN3)
LINC00654.4	0	0.872664441	0.991	0.817	0	Diplotene SPC	LINC00654	long intergenic non-protein coding RNA 654(LINC00654)
SRP9.5	0	0.869398898	0.998	0.834	0	Diplotene SPC	SRP9	signal recognition particle 9(SRP9)
RAE1.4	0	0.845762573	0.999	0.885	0	Diplotene SPC	RAE1	ribonucleic acid export 1(RAE1)
TYSND1.4	0	0.835558207	0.995	0.807	0	Diplotene SPC	TYSND1	trypsin domain containing 1(TYSND1)
ASRGL1.5	0	0.819776909	0.999	0.9	0	Diplotene SPC	ASRGL1	asparaginase like 1(ASRGL1)
KPNA2.3	0	0.812953551	1	0.948	0	Diplotene SPC	KPNA2	karyopherin subunit alpha 2(KPNA2)
SSR2.6	0	0.806299964	0.997	0.867	0	Diplotene SPC	SSR2	signal sequence receptor subunit 2(SSR2)
OVOL1.4	0	0.795033894	0.987	0.782	0	Diplotene SPC	OVOL1	ovo like transcriptional repressor 1(OVOL1)
IFT74.5	0	0.790795403	0.995	0.808	0	Diplotene SPC	IFT74	intraflagellar transport 74(IFT74)
CSTF1.2	0	0.783504137	0.991	0.726	0	Diplotene SPC	CSTF1	cleavage stimulation factor subunit 1(CSTF1)
HVCN1.4	0	0.782790125	0.987	0.773	0	Diplotene SPC	HVCN1	hydrogen voltage gated channel 1(HVCN1)
RNF113B.4	0	0.780764049	0.985	0.761	0	Diplotene SPC	RNF113B	ring finger protein 113B(RNF113B)
BOLL.4	0	0.776505693	0.997	0.862	0	Diplotene SPC	BOLL	boule homolog, RNA binding protein(BOLL)
TUBA3D.5	0	0.767223417	0.999	0.921	0	Diplotene SPC	TUBA3D	tubulin alpha 3d(TUBA3D)
ADAM2.3	0	0.761340053	0.988	0.717	0	Diplotene SPC	ADAM2	ADAM metallopeptidase domain 2(ADAM2)
CUTC.4	0	0.754507997	0.985	0.751	0	Diplotene SPC	CUTC	cutC copper transporter(CUTC)
SLC51B.1	0	0.736537109	0.945	0.677	0	Diplotene SPC	SLC51B	solute carrier family 51 beta subunit(SLC51B)
LVCAT1.4	0	0.733904144	0.991	0.761	0	Diplotene SPC	LVCAT1	liver cancer-associated transcript 1(LVCAT1)
MORC2-AS1.4	0	0.728471427	0.997	0.848	0	Diplotene SPC	MORC2-AS1	MORC2 antisense RNA 1(MORC2-AS1)
B3GALT4.2	0	0.726659425	0.972	0.745	0	Diplotene SPC	B3GALT4	beta-1,3-galactosyltransferase 4(B3GALT4)
DHRS4.2	0	0.7251256	0.96	0.711	0	Diplotene SPC	DHRS4	dehydrogenase/reductase 4(DHRS4)
G0S2.1	0	0.722340721	0.968	0.693	0	Diplotene SPC	G0S2	G0/G1 switch 2(G0S2)
KRT72.2	0	0.721238594	0.984	0.738	0	Diplotene SPC	KRT72	keratin 72(KRT72)
GNPNAT1.1	0	0.715655659	0.975	0.667	0	Diplotene SPC	GNPNAT1	glucosamine-phosphate N-acetyltransferase 1(GNPNAT1)
ITGB6.5	0	0.714524028	0.987	0.797	0	Diplotene SPC	ITGB6	integrin subunit beta 6(ITGB6)
CDK5RAP3.3	0	0.710636321	0.989	0.763	0	Diplotene SPC	CDK5RAP3	CDK5 regulatory subunit associated protein 3(CDK5RAP3)
C6orf48.4	0	0.709726485	0.999	0.902	0	Diplotene SPC	C6orf48	chromosome 6 open reading frame 48(C6orf48)
GLB1L.3	0	0.705772034	0.991	0.791	0	Diplotene SPC	GLB1L	galactosidase beta 1 like(GLB1L)
CIAPIN1.4	0	0.704655987	0.994	0.808	0	Diplotene SPC	CIAPIN1	cytokine induced apoptosis inhibitor 1(CIAPIN1)
AKAP12.6	0	0.702822696	0.995	0.839	0	Diplotene SPC	AKAP12	A-kinase anchoring protein 12(AKAP12)
CEP55.1	0	0.697656268	0.96	0.684	0	Diplotene SPC	CEP55	centrosomal protein 55(CEP55)
ART5.2	0	0.697011343	0.961	0.682	0	Diplotene SPC	ART5	ADP-ribosyltransferase 5(ART5)
SAYSD1.4	0	0.677841478	0.99	0.796	0	Diplotene SPC	SAYSD1	SAYSVFN motif domain containing 1(SAYSD1)
LINC00643.6	0	0.673657494	0.974	0.823	0	Diplotene SPC	LINC00643	long intergenic non-protein coding RNA 643(LINC00643)
CALM3.5	0	0.662859914	1	0.99	0	Diplotene SPC	CALM3	calmodulin 3(CALM3)
TYMS.5	0	0.655688781	0.993	0.804	0	Diplotene SPC	TYMS	thymidylate synthetase(TYMS)
VPS8.1	0	0.653675587	0.979	0.727	0	Diplotene SPC	VPS8	VPS8, CORVET complex subunit(VPS8)
MRPS9.3	0	0.648543864	0.985	0.792	0	Diplotene SPC	MRPS9	mitochondrial ribosomal protein S9(MRPS9)
PEBP1.6	0	0.645884291	0.999	0.859	0	Diplotene SPC	PEBP1	phosphatidylethanolamine binding protein 1(PEBP1)
PINK1.3	0	0.642472694	0.997	0.867	0	Diplotene SPC	PINK1	PTEN induced putative kinase 1(PINK1)
EIF2B2.1	0	0.641253365	0.978	0.707	0	Diplotene SPC	EIF2B2	eukaryotic translation initiation factor 2B subunit beta(EIF2B2)
RPL39L.4	0	0.636852259	1	0.955	0	Diplotene SPC	RPL39L	ribosomal protein L39 like(RPL39L)
SMDT1.4	0	0.632342139	0.995	0.846	0	Diplotene SPC	SMDT1	single-pass membrane protein with aspartate rich tail 1(SMDT1)
FAM150B.4	0	0.624448827	0.996	0.786	0	Diplotene SPC	FAM150B	family with sequence similarity 150 member B(FAM150B)
GPX4.4	0	0.613128988	1	0.998	0	Diplotene SPC	GPX4	glutathione peroxidase 4(GPX4)
PHF7.4	0	0.607860343	1	0.986	0	Diplotene SPC	PHF7	PHD finger protein 7(PHF7)
TEX264.4	0	0.601764647	0.995	0.861	0	Diplotene SPC	TEX264	testis expressed 264(TEX264)
ADAM18.4	0	0.600553687	0.979	0.747	0	Diplotene SPC	ADAM18	ADAM metallopeptidase domain 18(ADAM18)
ARHGAP15	1.43E-280	0.596609312	0.863	0.71	2.86E-277	Diplotene SPC	ARHGAP15	Rho GTPase activating protein 15(ARHGAP15)
TUBB4B.1	0	0.595656931	1	0.994	0	Diplotene SPC	TUBB4B	tubulin beta 4B class IVb(TUBB4B)
ZNF793-AS1.2	0	0.593565053	0.985	0.745	0	Diplotene SPC	ZNF793-AS1	ZNF793 antisense RNA 1 (head to head)(ZNF793-AS1)
PKIG.4	0	0.589157936	0.995	0.83	0	Diplotene SPC	PKIG	protein kinase (cAMP-dependent, catalytic) inhibitor gamma(PKIG)
CARTPT.1	0	0.574133418	0.906	0.615	0	Diplotene SPC	CARTPT	CART prepropeptide(CARTPT)
PENK.5	0	0.571638989	0.993	0.818	0	Diplotene SPC	PENK	proenkephalin(PENK)
SLC2A5.2	0	0.566119152	0.971	0.773	0	Diplotene SPC	SLC2A5	solute carrier family 2 member 5(SLC2A5)
GJA8.1	0	0.565153023	0.924	0.65	0	Diplotene SPC	GJA8	gap junction protein alpha 8(GJA8)
REEP4.2	0	0.564705128	0.984	0.711	0	Diplotene SPC	REEP4	receptor accessory protein 4(REEP4)
PCID2.4	0	0.564545917	0.986	0.785	0	Diplotene SPC	PCID2	PCI domain containing 2(PCID2)
NUSAP1.1	0	0.5552135	0.96	0.703	0	Diplotene SPC	NUSAP1	nucleolar and spindle associated protein 1(NUSAP1)
RNF20.2	0	0.551649787	0.954	0.741	0	Diplotene SPC	RNF20	ring finger protein 20(RNF20)
SNW1.4	0	0.549848938	0.997	0.857	0	Diplotene SPC	SNW1	SNW domain containing 1(SNW1)
EPB41L4A-AS1	0	0.538793358	0.989	0.834	0	Diplotene SPC	EPB41L4A-AS1	EPB41L4A antisense RNA 1(EPB41L4A-AS1)
MFSD6L.1	0	0.533391853	0.944	0.785	0	Diplotene SPC	MFSD6L	major facilitator superfamily domain containing 6 like(MFSD6L)
OIP5.2	0	0.532518722	0.969	0.676	0	Diplotene SPC	OIP5	Opa interacting protein 5(OIP5)
EID3.4	0	0.532228242	0.993	0.84	0	Diplotene SPC	EID3	EP300 interacting inhibitor of differentiation 3(EID3)
NEFM.1	0	0.529623253	0.937	0.736	0	Diplotene SPC	NEFM	neurofilament, medium polypeptide(NEFM)
KLB.2	0	0.529024188	0.936	0.665	0	Diplotene SPC	KLB	klotho beta(KLB)
SLC25A19.2	0	0.523476733	0.955	0.747	0	Diplotene SPC	SLC25A19	solute carrier family 25 member 19(SLC25A19)
OVOL2.2	0	0.519709059	0.93	0.655	0	Diplotene SPC	OVOL2	ovo like zinc finger 2(OVOL2)
REXO2.4	0	0.513492981	0.994	0.866	0	Diplotene SPC	REXO2	RNA exonuclease 2(REXO2)
DCAF15.1	0	0.511789479	0.965	0.761	0	Diplotene SPC	DCAF15	DDB1 and CUL4 associated factor 15(DCAF15)
TOE1.1	0	0.510549115	0.942	0.708	0	Diplotene SPC	TOE1	target of EGR1, member 1 (nuclear)(TOE1)
LINC01431.2	0	0.50255083	0.944	0.668	0	Diplotene SPC	LINC01431	long intergenic non-protein coding RNA 1431(LINC01431)
SYCP2.5	0	0.502054967	0.985	0.798	0	Diplotene SPC	SYCP2	synaptonemal complex protein 2(SYCP2)
TFDP2.4	1.75E-61	-0.500416624	0.888	0.899	3.51E-58	Diplotene SPC	TFDP2	transcription factor Dp-2(TFDP2)
MEIOB.1	4.39E-139	-0.50294245	0.665	0.748	8.79E-136	Diplotene SPC	MEIOB	meiosis specific with OB domains(MEIOB)
CCDC179.4	1.61E-65	-0.50300598	0.701	0.828	3.23E-62	Diplotene SPC	CCDC179	coiled-coil domain containing 179(CCDC179)
GLTSCR2.6	4.94E-17	-0.503993106	0.987	0.951	9.88E-14	Diplotene SPC	GLTSCR2	glioma tumor suppressor candidate region gene 2(GLTSCR2)
PCBP1.3	2.27E-136	-0.504175756	0.714	0.8	4.54E-133	Diplotene SPC	PCBP1	poly(rC) binding protein 1(PCBP1)
CD9.4	3.27E-146	-0.50541405	0.605	0.69	6.54E-143	Diplotene SPC	CD9	CD9 molecule(CD9)
LGALS1.1	9.79E-84	-0.508594534	0.464	0.628	1.96E-80	Diplotene SPC	LGALS1	galectin 1(LGALS1)
KANSL1.3	4.74E-237	-0.513959135	0.547	0.746	9.48E-234	Diplotene SPC	KANSL1	KAT8 regulatory NSL complex subunit 1(KANSL1)
SPATA3-AS1.4	7.91E-192	-0.51459669	0.691	0.846	1.58E-188	Diplotene SPC	SPATA3-AS1	SPATA3 antisense RNA 1 (head to head)(SPATA3-AS1)
RABGGTA.5	8.47E-114	-0.521109398	0.532	0.672	1.69E-110	Diplotene SPC	RABGGTA	Rab geranylgeranyltransferase alpha subunit(RABGGTA)
AKAP4.4	1.77E-157	-0.521660495	0.712	0.848	3.54E-154	Diplotene SPC	AKAP4	A-kinase anchoring protein 4(AKAP4)
TRABD2A.4	2.45E-173	-0.521865304	0.626	0.802	4.90E-170	Diplotene SPC	TRABD2A	TraB domain containing 2A(TRABD2A)
ATP6V1E2.3	4.38E-151	-0.521879064	0.616	0.771	8.75E-148	Diplotene SPC	ATP6V1E2	ATPase H+ transporting V1 subunit E2(ATP6V1E2)
NRBP1.3	4.79E-170	-0.522338652	0.763	0.844	9.58E-167	Diplotene SPC	NRBP1	nuclear receptor binding protein 1(NRBP1)
C2orf74.4	1.57E-130	-0.52279616	0.676	0.8	3.15E-127	Diplotene SPC	C2orf74	chromosome 2 open reading frame 74(C2orf74)
ZBTB20.4	1.20E-115	-0.522920653	0.608	0.715	2.41E-112	Diplotene SPC	ZBTB20	zinc finger and BTB domain containing 20(ZBTB20)
TUBA1A.4	3.09E-170	-0.52320342	0.474	0.672	6.19E-167	Diplotene SPC	TUBA1A	tubulin alpha 1a(TUBA1A)
TEX38.7	3.94E-37	-0.528308181	0.958	0.927	7.87E-34	Diplotene SPC	TEX38	testis expressed 38(TEX38)
FNDC8.4	5.94E-105	-0.529331399	0.731	0.847	1.19E-101	Diplotene SPC	FNDC8	fibronectin type III domain containing 8(FNDC8)
DYRK4.3	7.55E-183	-0.530484234	0.709	0.808	1.51E-179	Diplotene SPC	DYRK4	dual specificity tyrosine phosphorylation regulated kinase 4(DYRK4)
YWHAZ.4	1.20E-80	-0.531178865	0.928	0.928	2.41E-77	Diplotene SPC	YWHAZ	tyrosine 3-monooxygenase/tryptophan 5-monooxygenase activation protein zeta(YWHAZ)
G2E3.3	4.24E-186	-0.535414931	0.64	0.803	8.49E-183	Diplotene SPC	G2E3	G2/M-phase specific E3 ubiquitin protein ligase(G2E3)
FAM120B.4	7.19E-120	-0.53646809	0.748	0.837	1.44E-116	Diplotene SPC	FAM120B	family with sequence similarity 120B(FAM120B)
RAB21.3	1.51E-198	-0.538312036	0.715	0.816	3.03E-195	Diplotene SPC	RAB21	RAB21, member RAS oncogene family(RAB21)
CSTB.5	7.45E-128	-0.539389871	0.614	0.706	1.49E-124	Diplotene SPC	CSTB	cystatin B(CSTB)
MAPK3.5	7.11E-214	-0.539484965	0.586	0.751	1.42E-210	Diplotene SPC	MAPK3	mitogen-activated protein kinase 3(MAPK3)
FNDC4.3	6.66E-240	-0.540461998	0.634	0.789	1.33E-236	Diplotene SPC	FNDC4	fibronectin type III domain containing 4(FNDC4)
SIGIRR.6	1.68E-241	-0.540615892	0.554	0.731	3.36E-238	Diplotene SPC	SIGIRR	single Ig and TIR domain containing(SIGIRR)
DNAJA4.3	1.33E-113	-0.540698475	0.754	0.82	2.67E-110	Diplotene SPC	DNAJA4	DnaJ heat shock protein family (Hsp40) member A4(DNAJA4)
DGCR14.4	5.02E-107	-0.545579886	0.758	0.871	1.00E-103	Diplotene SPC	DGCR14	DiGeorge syndrome critical region gene 14(DGCR14)
GPI.4	4.04E-175	-0.549056314	0.692	0.768	8.08E-172	Diplotene SPC	GPI	glucose-6-phosphate isomerase(GPI)
TPM1.5	3.08E-123	-0.550430372	0.513	0.674	6.16E-120	Diplotene SPC	TPM1	tropomyosin 1 (alpha)(TPM1)
DMRT1.3	1.47E-131	-0.550933051	0.647	0.7	2.94E-128	Diplotene SPC	DMRT1	doublesex and mab-3 related transcription factor 1(DMRT1)
SNAPC2.6	2.22E-84	-0.551922727	0.605	0.715	4.44E-81	Diplotene SPC	SNAPC2	small nuclear RNA activating complex polypeptide 2(SNAPC2)
PDCL2.6	1.50E-27	-0.553403387	0.798	0.872	3.00E-24	Diplotene SPC	PDCL2	phosducin like 2(PDCL2)
FSD1.6	5.09E-64	-0.55474345	0.727	0.703	1.02E-60	Diplotene SPC	FSD1	fibronectin type III and SPRY domain containing 1(FSD1)
SMARCB1.7	5.10E-28	-0.555619135	0.949	0.894	1.02E-24	Diplotene SPC	SMARCB1	SWI/SNF related, matrix associated, actin dependent regulator of chromatin, subfamily b, member 1(SMARCB1)
COTL1.7	5.47E-83	-0.555648207	0.551	0.65	1.09E-79	Diplotene SPC	COTL1	coactosin like F-actin binding protein 1(COTL1)
PAQR7.4	6.11E-58	-0.558265738	0.815	0.845	1.22E-54	Diplotene SPC	PAQR7	progestin and adipoQ receptor family member 7(PAQR7)
TXNIP.6	7.27E-130	-0.558604939	0.397	0.615	1.45E-126	Diplotene SPC	TXNIP	thioredoxin interacting protein(TXNIP)
ACRV1.6	7.26E-29	-0.559097439	0.786	0.841	1.45E-25	Diplotene SPC	ACRV1	acrosomal vesicle protein 1(ACRV1)
ASB17.6	4.42E-23	-0.560281566	0.802	0.866	8.84E-20	Diplotene SPC	ASB17	ankyrin repeat and SOCS box containing 17(ASB17)
S100A6.7	4.40E-66	-0.560306064	0.526	0.641	8.80E-63	Diplotene SPC	S100A6	S100 calcium binding protein A6(S100A6)
CD63.5	1.90E-143	-0.561756458	0.526	0.712	3.80E-140	Diplotene SPC	CD63	CD63 molecule(CD63)
TLE1.6	1.90E-96	-0.56203306	0.552	0.652	3.79E-93	Diplotene SPC	TLE1	transducin like enhancer of split 1(TLE1)
MS4A5.6	8.17E-33	-0.562775571	0.787	0.839	1.63E-29	Diplotene SPC	MS4A5	membrane spanning 4-domains A5(MS4A5)
ERICH2.6	4.22E-27	-0.562921068	0.914	0.896	8.43E-24	Diplotene SPC	ERICH2	glutamate rich 2(ERICH2)
ACAP1.3	5.87E-125	-0.562947476	0.776	0.851	1.17E-121	Diplotene SPC	ACAP1	ArfGAP with coiled-coil, ankyrin repeat and PH domains 1(ACAP1)
TCEAL4.5	5.72E-121	-0.563563105	0.549	0.671	1.14E-117	Diplotene SPC	TCEAL4	transcription elongation factor A like 4(TCEAL4)
EQTN.7	1.83E-05	-0.564066229	0.79	0.822	0.036644291	Diplotene SPC	EQTN	equatorin(EQTN)
GNG2.5	2.17E-68	-0.565742978	0.803	0.872	4.35E-65	Diplotene SPC	GNG2	G protein subunit gamma 2(GNG2)
NASP.3	4.84E-27	-0.566453956	0.945	0.856	9.68E-24	Diplotene SPC	NASP	nuclear autoantigenic sperm protein(NASP)
C2orf40.5	3.48E-134	-0.566834845	0.588	0.817	6.97E-131	Diplotene SPC	C2orf40	chromosome 2 open reading frame 40(C2orf40)
KIF2B.6	6.78E-65	-0.567415461	0.764	0.854	1.36E-61	Diplotene SPC	KIF2B	kinesin family member 2B(KIF2B)
CD74.6	9.49E-29	-0.568341237	0.645	0.627	1.90E-25	Diplotene SPC	CD74	CD74 molecule(CD74)
FAM71B.6	3.03E-232	-0.568420863	0.677	0.815	6.07E-229	Diplotene SPC	FAM71B	family with sequence similarity 71 member B(FAM71B)
TCF3.6	5.53E-178	-0.568855411	0.52	0.681	1.11E-174	Diplotene SPC	TCF3	transcription factor 3(TCF3)
KLF5.4	1.33E-256	-0.569333688	0.598	0.804	2.66E-253	Diplotene SPC	KLF5	Kruppel like factor 5(KLF5)
RTKN2.4	3.14E-106	-0.570442398	0.725	0.757	6.28E-103	Diplotene SPC	RTKN2	rhotekin 2(RTKN2)
DAB1-AS1.6	1.84E-53	-0.571957452	0.743	0.836	3.68E-50	Diplotene SPC	DAB1-AS1	DAB1 antisense RNA 1(DAB1-AS1)
NFKBIB.4	6.34E-104	-0.571985612	0.779	0.846	1.27E-100	Diplotene SPC	NFKBIB	NFKB inhibitor beta(NFKBIB)
GABRG3-AS1.5	7.60E-168	-0.574849102	0.725	0.859	1.52E-164	Diplotene SPC	GABRG3-AS1	GABRG3 antisense RNA 1(GABRG3-AS1)
BAG1.3	1.11E-141	-0.576405039	0.896	0.913	2.21E-138	Diplotene SPC	BAG1	BCL2 associated athanogene 1(BAG1)
RCN2.6	6.64E-24	-0.577657089	0.866	0.825	1.33E-20	Diplotene SPC	RCN2	reticulocalbin 2(RCN2)
CSMD2-AS1.6	5.43E-107	-0.57821557	0.77	0.866	1.09E-103	Diplotene SPC	CSMD2-AS1	CSMD2 antisense RNA 1(CSMD2-AS1)
HPRT1.5	3.90E-137	-0.580142118	0.688	0.75	7.79E-134	Diplotene SPC	HPRT1	hypoxanthine phosphoribosyltransferase 1(HPRT1)
PRSS50.4	9.86E-86	-0.580274213	0.66	0.716	1.97E-82	Diplotene SPC	PRSS50	protease, serine 50(PRSS50)
IQCF2.6	1.33E-68	-0.582417281	0.783	0.859	2.66E-65	Diplotene SPC	IQCF2	IQ motif containing F2(IQCF2)
OLAH.6	4.90E-192	-0.58367151	0.633	0.824	9.80E-189	Diplotene SPC	OLAH	oleoyl-ACP hydrolase(OLAH)
UTRN.5	6.06E-173	-0.58377381	0.722	0.818	1.21E-169	Diplotene SPC	UTRN	utrophin(UTRN)
IZUMO2.6	1.98E-40	-0.584280386	0.738	0.825	3.97E-37	Diplotene SPC	IZUMO2	IZUMO family member 2(IZUMO2)
METAP1.4	5.98E-221	-0.58470767	0.677	0.803	1.20E-217	Diplotene SPC	METAP1	methionyl aminopeptidase 1(METAP1)
POLR2J3.5	4.85E-243	-0.586196333	0.598	0.785	9.70E-240	Diplotene SPC	POLR2J3	RNA polymerase II subunit J3(POLR2J3)
UBE2J1.4	2.59E-142	-0.587120731	0.745	0.809	5.18E-139	Diplotene SPC	UBE2J1	ubiquitin conjugating enzyme E2 J1(UBE2J1)
ASB9.5	1.06E-117	-0.587469762	0.478	0.628	2.13E-114	Diplotene SPC	ASB9	ankyrin repeat and SOCS box containing 9(ASB9)
FAM166A.4	3.35E-290	-0.58901631	0.681	0.865	6.69E-287	Diplotene SPC	FAM166A	family with sequence similarity 166 member A(FAM166A)
NDUFA13.3	1.06E-220	-0.589589917	0.846	0.887	2.11E-217	Diplotene SPC	NDUFA13	NADH:ubiquinone oxidoreductase subunit A13(NDUFA13)
LINC01350.5	2.04E-85	-0.590694135	0.81	0.853	4.08E-82	Diplotene SPC	LINC01350	long intergenic non-protein coding RNA 1350(LINC01350)
C1orf111.6	4.65E-102	-0.590967596	0.761	0.861	9.30E-99	Diplotene SPC	C1orf111	chromosome 1 open reading frame 111(C1orf111)
TFAM.4	4.30E-211	-0.592141383	0.676	0.837	8.61E-208	Diplotene SPC	TFAM	transcription factor A, mitochondrial(TFAM)
PSMF1.3	2.85E-151	-0.593976441	0.98	0.97	5.70E-148	Diplotene SPC	PSMF1	proteasome inhibitor subunit 1(PSMF1)
LINC01304.5	4.87E-112	-0.59678698	0.732	0.832	9.73E-109	Diplotene SPC	LINC01304	long intergenic non-protein coding RNA 1304(LINC01304)
FUNDC2.3	8.39E-240	-0.598918499	0.616	0.769	1.68E-236	Diplotene SPC	FUNDC2	FUN14 domain containing 2(FUNDC2)
SPATA20.4	1.42E-196	-0.598956254	0.737	0.858	2.83E-193	Diplotene SPC	SPATA20	spermatogenesis associated 20(SPATA20)
FAM134B.5	1.13E-223	-0.599535888	0.689	0.831	2.25E-220	Diplotene SPC	FAM134B	family with sequence similarity 134 member B(FAM134B)
ID1.6	1.17E-71	-0.599833599	0.581	0.629	2.34E-68	Diplotene SPC	ID1	inhibitor of DNA binding 1, HLH protein(ID1)
LYZL2.7	2.56E-74	-0.601905598	0.734	0.842	5.11E-71	Diplotene SPC	LYZL2	lysozyme like 2(LYZL2)
DPEP3.4	2.83E-98	-0.602740389	0.679	0.763	5.66E-95	Diplotene SPC	DPEP3	dipeptidase 3(DPEP3)
LYZL1.7	8.39E-55	-0.602770261	0.699	0.821	1.68E-51	Diplotene SPC	LYZL1	lysozyme like 1(LYZL1)
TNIP2.6	2.84E-147	-0.606545727	0.696	0.749	5.68E-144	Diplotene SPC	TNIP2	TNFAIP3 interacting protein 2(TNIP2)
UBL4B.6	1.43E-08	-0.606876781	0.928	0.928	2.85E-05	Diplotene SPC	UBL4B	ubiquitin like 4B(UBL4B)
C17orf50.7	2.12E-09	-0.606907419	0.871	0.893	4.24E-06	Diplotene SPC	C17orf50	chromosome 17 open reading frame 50(C17orf50)
SPATA19.5	2.53E-161	-0.607755415	0.686	0.867	5.07E-158	Diplotene SPC	SPATA19	spermatogenesis associated 19(SPATA19)
HENMT1.5	3.10E-98	-0.607846182	0.893	0.841	6.21E-95	Diplotene SPC	HENMT1	HEN1 methyltransferase homolog 1(HENMT1)
VIM.5	7.66E-15	-0.611626101	0.865	0.734	1.53E-11	Diplotene SPC	VIM	vimentin(VIM)
C19orf84.6	3.83E-110	-0.612115331	0.633	0.682	7.65E-107	Diplotene SPC	C19orf84	chromosome 19 open reading frame 84(C19orf84)
RHOC.7	4.36E-187	-0.615639037	0.61	0.724	8.72E-184	Diplotene SPC	RHOC	ras homolog family member C(RHOC)
GLRX2.4	2.14E-96	-0.616307373	0.793	0.851	4.27E-93	Diplotene SPC	GLRX2	glutaredoxin 2(GLRX2)
TPM2.5	1.53E-173	-0.618404056	0.444	0.671	3.07E-170	Diplotene SPC	TPM2	tropomyosin 2 (beta)(TPM2)
SLBP.4	3.61E-76	-0.621164701	0.756	0.803	7.23E-73	Diplotene SPC	SLBP	stem-loop binding protein(SLBP)
ISG20L2.5	1.24E-120	-0.623907847	0.78	0.875	2.48E-117	Diplotene SPC	ISG20L2	interferon stimulated exonuclease gene 20 like 2(ISG20L2)
HEMGN.6	3.30E-135	-0.62394331	0.741	0.846	6.61E-132	Diplotene SPC	HEMGN	hemogen(HEMGN)
KRT18.6	1.04E-114	-0.624082577	0.597	0.684	2.08E-111	Diplotene SPC	KRT18	keratin 18(KRT18)
C1orf100.6	1.18E-44	-0.62572198	0.801	0.852	2.36E-41	Diplotene SPC	C1orf100	chromosome 1 open reading frame 100(C1orf100)
SERPINE2.6	3.66E-144	-0.626445298	0.525	0.705	7.32E-141	Diplotene SPC	SERPINE2	serpin family E member 2(SERPINE2)
PRM3.5	2.62E-159	-0.631532676	0.724	0.867	5.23E-156	Diplotene SPC	PRM3	protamine 3(PRM3)
EIF4H.5	3.22E-131	-0.632455586	0.849	0.929	6.44E-128	Diplotene SPC	EIF4H	eukaryotic translation initiation factor 4H(EIF4H)
PKN1.7	8.74E-116	-0.634114265	0.614	0.699	1.75E-112	Diplotene SPC	PKN1	protein kinase N1(PKN1)
SNX6.4	2.31E-182	-0.634163184	0.574	0.731	4.62E-179	Diplotene SPC	SNX6	sorting nexin 6(SNX6)
LSM5.6	5.01E-113	-0.634891948	0.669	0.721	1.00E-109	Diplotene SPC	LSM5	LSM5 homolog, U6 small nuclear RNA and mRNA degradation associated(LSM5)
C12orf54.4	1.35E-206	-0.636648801	0.683	0.848	2.70E-203	Diplotene SPC	C12orf54	chromosome 12 open reading frame 54(C12orf54)
WBSCR28.6	2.31E-33	-0.6399924	0.832	0.884	4.62E-30	Diplotene SPC	WBSCR28	Williams-Beuren syndrome chromosome region 28(WBSCR28)
CAST.3	6.46E-223	-0.640611194	0.574	0.817	1.29E-219	Diplotene SPC	CAST	calpastatin(CAST)
TERF2IP.4	9.27E-161	-0.649206547	0.699	0.785	1.85E-157	Diplotene SPC	TERF2IP	TERF2 interacting protein(TERF2IP)
EPCAM.6	8.77E-209	-0.654664729	0.429	0.686	1.75E-205	Diplotene SPC	EPCAM	epithelial cell adhesion molecule(EPCAM)
RFPL3S.5	3.10E-193	-0.656444661	0.635	0.813	6.19E-190	Diplotene SPC	RFPL3S	RFPL3 antisense(RFPL3S)
MS4A6E.6	8.34E-60	-0.658376844	0.752	0.84	1.67E-56	Diplotene SPC	MS4A6E	membrane spanning 4-domains A6E(MS4A6E)
CCIN.6	5.33E-181	-0.659414517	0.724	0.849	1.07E-177	Diplotene SPC	CCIN	calicin(CCIN)
ATP2B1.6	2.65E-109	-0.659797639	0.527	0.659	5.30E-106	Diplotene SPC	ATP2B1	ATPase plasma membrane Ca2+ transporting 1(ATP2B1)
GSTP1.6	3.02E-260	-0.659921379	0.505	0.723	6.03E-257	Diplotene SPC	GSTP1	glutathione S-transferase pi 1(GSTP1)
SPINT2.4	1.13E-60	-0.661060432	0.96	0.913	2.26E-57	Diplotene SPC	SPINT2	serine peptidase inhibitor, Kunitz type 2(SPINT2)
HSPD1.6	4.11E-282	-0.662493875	0.372	0.702	8.21E-279	Diplotene SPC	HSPD1	heat shock protein family D (Hsp60) member 1(HSPD1)
HYAL2.6	7.84E-235	-0.662927365	0.518	0.722	1.57E-231	Diplotene SPC	HYAL2	hyaluronoglucosaminidase 2(HYAL2)
PPP1CB.4	1.03E-267	-0.663091655	0.557	0.763	2.06E-264	Diplotene SPC	PPP1CB	protein phosphatase 1 catalytic subunit beta(PPP1CB)
GRN.6	8.62E-70	-0.667372876	0.69	0.736	1.72E-66	Diplotene SPC	GRN	granulin precursor(GRN)
DLK1.7	6.89E-216	-0.668222542	0.492	0.702	1.38E-212	Diplotene SPC	DLK1	delta like non-canonical Notch ligand 1(DLK1)
CPVL.5	6.36E-193	-0.669051839	0.685	0.752	1.27E-189	Diplotene SPC	CPVL	carboxypeptidase, vitellogenic like(CPVL)
DNAJC5B.6	2.95E-59	-0.672440402	0.799	0.89	5.90E-56	Diplotene SPC	DNAJC5B	DnaJ heat shock protein family (Hsp40) member C5 beta(DNAJC5B)
BANF2.6	4.84E-161	-0.673153927	0.781	0.884	9.67E-158	Diplotene SPC	BANF2	barrier to autointegration factor 2(BANF2)
MAGEA4.6	1.39E-128	-0.674257608	0.664	0.744	2.78E-125	Diplotene SPC	MAGEA4	MAGE family member A4(MAGEA4)
SPERT.4	1.54E-175	-0.67680403	0.769	0.881	3.08E-172	Diplotene SPC	SPERT	spermatid associated(SPERT)
CNN1.6	1.43E-288	-0.676966033	0.592	0.786	2.86E-285	Diplotene SPC	CNN1	calponin 1(CNN1)
C16orf82.6	1.38E-07	-0.677448473	0.886	0.915	0.000275386	Diplotene SPC	C16orf82	chromosome 16 open reading frame 82(C16orf82)
SAMD4A.5	1.79E-50	-0.678777652	0.807	0.882	3.57E-47	Diplotene SPC	SAMD4A	sterile alpha motif domain containing 4A(SAMD4A)
TEX37.6	9.79E-57	-0.684624398	0.81	0.844	1.96E-53	Diplotene SPC	TEX37	testis expressed 37(TEX37)
TUBA1B.7	1.44E-25	-0.685700235	0.997	0.955	2.89E-22	Diplotene SPC	TUBA1B	tubulin alpha 1b(TUBA1B)
NDRG3.6	6.84E-124	-0.68814999	0.756	0.861	1.37E-120	Diplotene SPC	NDRG3	NDRG family member 3(NDRG3)
REEP6.3	2.57E-175	-0.688276901	0.831	0.89	5.15E-172	Diplotene SPC	REEP6	receptor accessory protein 6(REEP6)
LINC00608.5	2.13E-108	-0.690610583	0.762	0.873	4.26E-105	Diplotene SPC	LINC00608	long intergenic non-protein coding RNA 608(LINC00608)
FAM71F1.6	7.27E-143	-0.690751355	0.713	0.865	1.45E-139	Diplotene SPC	FAM71F1	family with sequence similarity 71 member F1(FAM71F1)
SPACA4.6	1.32E-43	-0.691473343	0.746	0.868	2.64E-40	Diplotene SPC	SPACA4	sperm acrosome associated 4(SPACA4)
APRT.5	6.20E-181	-0.692434755	0.607	0.737	1.24E-177	Diplotene SPC	APRT	adenine phosphoribosyltransferase(APRT)
S100A11.5	1.09E-256	-0.693381841	0.725	0.821	2.18E-253	Diplotene SPC	S100A11	S100 calcium binding protein A11(S100A11)
CCDC70.6	2.58E-47	-0.695249684	0.84	0.89	5.16E-44	Diplotene SPC	CCDC70	coiled-coil domain containing 70(CCDC70)
FBL.5	0	-0.696114742	0.706	0.858	0	Diplotene SPC	FBL	fibrillarin(FBL)
CXCL16.4	1.55E-83	-0.699971143	0.818	0.888	3.09E-80	Diplotene SPC	CXCL16	C-X-C motif chemokine ligand 16(CXCL16)
LDHB.6	3.82E-237	-0.701194888	0.469	0.71	7.63E-234	Diplotene SPC	LDHB	lactate dehydrogenase B(LDHB)
AES.6	1.01E-155	-0.701625895	0.694	0.74	2.03E-152	Diplotene SPC	AES	amino-terminal enhancer of split(AES)
VCX3A.6	1.25E-96	-0.702015387	0.662	0.761	2.51E-93	Diplotene SPC	VCX3A	variable charge, X-linked 3A(VCX3A)
EIF4E.4	1.02E-303	-0.707053947	0.809	0.898	2.04E-300	Diplotene SPC	EIF4E	eukaryotic translation initiation factor 4E(EIF4E)
LY6K.5	1.61E-159	-0.708367966	0.677	0.777	3.23E-156	Diplotene SPC	LY6K	lymphocyte antigen 6 complex, locus K(LY6K)
BPIFA3.6	2.43E-131	-0.709368272	0.734	0.886	4.86E-128	Diplotene SPC	BPIFA3	BPI fold containing family A member 3(BPIFA3)
C2orf57.6	1.39E-86	-0.716372393	0.829	0.881	2.79E-83	Diplotene SPC	C2orf57	chromosome 2 open reading frame 57(C2orf57)
FHL5.6	1.44E-50	-0.716864587	0.819	0.892	2.89E-47	Diplotene SPC	FHL5	four and a half LIM domains 5(FHL5)
C9orf9.6	4.79E-54	-0.718107918	0.91	0.928	9.59E-51	Diplotene SPC	C9orf9
PPP1CA.7	5.78E-104	-0.719623185	0.727	0.768	1.16E-100	Diplotene SPC	PPP1CA	protein phosphatase 1 catalytic subunit alpha(PPP1CA)
DEK.5	1.22E-180	-0.723633514	0.523	0.715	2.45E-177	Diplotene SPC	DEK	DEK proto-oncogene(DEK)
LY6E.7	4.50E-259	-0.72368441	0.597	0.768	9.00E-256	Diplotene SPC	LY6E	lymphocyte antigen 6 complex, locus E(LY6E)
DNAJC4.3	2.72E-240	-0.724075719	0.717	0.84	5.44E-237	Diplotene SPC	DNAJC4	DnaJ heat shock protein family (Hsp40) member C4(DNAJC4)
TMEM14B.6	1.77E-246	-0.727438618	0.422	0.701	3.54E-243	Diplotene SPC	TMEM14B	transmembrane protein 14B(TMEM14B)
ACTA2.6	2.85E-48	-0.729990782	0.518	0.611	5.70E-45	Diplotene SPC	ACTA2	actin, alpha 2, smooth muscle, aorta(ACTA2)
CCDC54.6	1.42E-12	-0.730449082	0.867	0.893	2.85E-09	Diplotene SPC	CCDC54	coiled-coil domain containing 54(CCDC54)
TMCO5A.6	2.30E-51	-0.731086731	0.846	0.897	4.61E-48	Diplotene SPC	TMCO5A	transmembrane and coiled-coil domains 5A(TMCO5A)
CCNY.4	1.53E-223	-0.732361429	0.658	0.837	3.06E-220	Diplotene SPC	CCNY	cyclin Y(CCNY)
FAM71A.6	1.13E-238	-0.733296162	0.739	0.856	2.26E-235	Diplotene SPC	FAM71A	family with sequence similarity 71 member A(FAM71A)
FMR1NB.5	6.97E-64	-0.734139081	0.772	0.777	1.39E-60	Diplotene SPC	FMR1NB	fragile X mental retardation 1 neighbor(FMR1NB)
SNHG7.6	0	-0.73676771	0.483	0.777	0	Diplotene SPC	SNHG7	small nucleolar RNA host gene 7(SNHG7)
SPEM1.6	4.23E-221	-0.7379713	0.792	0.879	8.46E-218	Diplotene SPC	SPEM1	spermatid maturation 1(SPEM1)
SPATA3.5	1.79E-70	-0.738187338	0.843	0.895	3.59E-67	Diplotene SPC	SPATA3	spermatogenesis associated 3(SPATA3)
ZCWPW1.4	3.55E-87	-0.741374532	0.89	0.855	7.10E-84	Diplotene SPC	ZCWPW1	zinc finger CW-type and PWWP domain containing 1(ZCWPW1)
DUSP5.6	1.29E-204	-0.741463602	0.454	0.681	2.58E-201	Diplotene SPC	DUSP5	dual specificity phosphatase 5(DUSP5)
AK5.4	0	-0.745364865	0.585	0.788	0	Diplotene SPC	AK5	adenylate kinase 5(AK5)
SLC25A5.6	1.03E-231	-0.746918065	0.563	0.735	2.07E-228	Diplotene SPC	SLC25A5	solute carrier family 25 member 5(SLC25A5)
RPL10A.5	2.73E-144	-0.748266684	0.967	0.957	5.46E-141	Diplotene SPC	RPL10A	ribosomal protein L10a(RPL10A)
APOE.7	3.91E-145	-0.74852195	0.487	0.663	7.83E-142	Diplotene SPC	APOE	apolipoprotein E(APOE)
METTL5.7	9.33E-221	-0.749773213	0.559	0.739	1.87E-217	Diplotene SPC	METTL5	methyltransferase like 5(METTL5)
TMEM210.6	1.98E-205	-0.752107328	0.709	0.868	3.95E-202	Diplotene SPC	TMEM210	transmembrane protein 210(TMEM210)
DNAJB8.6	5.80E-140	-0.753043524	0.796	0.889	1.16E-136	Diplotene SPC	DNAJB8	DnaJ heat shock protein family (Hsp40) member B8(DNAJB8)
EIF4A2.3	1.46E-263	-0.760963985	0.755	0.856	2.92E-260	Diplotene SPC	EIF4A2	eukaryotic translation initiation factor 4A2(EIF4A2)
CLPB.6	1.95E-88	-0.761133393	0.829	0.906	3.90E-85	Diplotene SPC	CLPB	ClpB homolog, mitochondrial AAA ATPase chaperonin(CLPB)
HMGN1.3	6.94E-230	-0.76578518	0.734	0.859	1.39E-226	Diplotene SPC	HMGN1	high mobility group nucleosome binding domain 1(HMGN1)
VCX.5	7.27E-41	-0.766232816	0.936	0.908	1.45E-37	Diplotene SPC	VCX	variable charge, X-linked(VCX)
LEMD1.6	2.91E-179	-0.768827962	0.754	0.884	5.82E-176	Diplotene SPC	LEMD1	LEM domain containing 1(LEMD1)
ITGB1.7	8.05E-161	-0.770976587	0.656	0.74	1.61E-157	Diplotene SPC	ITGB1	integrin subunit beta 1(ITGB1)
C10orf82.5	7.04E-111	-0.772905444	0.768	0.866	1.41E-107	Diplotene SPC	C10orf82	chromosome 10 open reading frame 82(C10orf82)
AKR1B1.7	1.92E-207	-0.779360101	0.613	0.76	3.85E-204	Diplotene SPC	AKR1B1	aldo-keto reductase family 1 member B(AKR1B1)
TSSK6.6	5.02E-76	-0.782070001	0.782	0.874	1.00E-72	Diplotene SPC	TSSK6	testis specific serine kinase 6(TSSK6)
NEIL2.7	4.78E-238	-0.786624709	0.563	0.757	9.56E-235	Diplotene SPC	NEIL2	nei like DNA glycosylase 2(NEIL2)
MAGEB2.6	3.73E-171	-0.786901572	0.612	0.738	7.45E-168	Diplotene SPC	MAGEB2	MAGE family member B2(MAGEB2)
USP11.7	1.03E-291	-0.791635356	0.558	0.78	2.05E-288	Diplotene SPC	USP11	ubiquitin specific peptidase 11(USP11)
TSPAN16.6	1.78E-89	-0.794423899	0.801	0.875	3.56E-86	Diplotene SPC	TSPAN16	tetraspanin 16(TSPAN16)
IQCF1.6	1.42E-130	-0.802100979	0.83	0.904	2.84E-127	Diplotene SPC	IQCF1	IQ motif containing F1(IQCF1)
PAGE2.7	7.74E-218	-0.804136314	0.559	0.756	1.55E-214	Diplotene SPC	PAGE2	PAGE family member 2(PAGE2)
PRAME.5	0	-0.806789668	0.637	0.788	0	Diplotene SPC	PRAME	preferentially expressed antigen in melanoma(PRAME)
ID4.7	5.46E-125	-0.806864074	0.579	0.683	1.09E-121	Diplotene SPC	ID4	inhibitor of DNA binding 4, HLH protein(ID4)
SAP25.6	3.72E-205	-0.807182488	0.674	0.799	7.45E-202	Diplotene SPC	SAP25	Sin3A associated protein 25(SAP25)
NUDT14.6	6.91E-225	-0.81238986	0.571	0.738	1.38E-221	Diplotene SPC	NUDT14	nudix hydrolase 14(NUDT14)
C20orf144.6	3.04E-16	-0.813086443	0.906	0.924	6.09E-13	Diplotene SPC	C20orf144	chromosome 20 open reading frame 144(C20orf144)
ACTL9.5	4.93E-227	-0.814749666	0.785	0.895	9.87E-224	Diplotene SPC	ACTL9	actin like 9(ACTL9)
MARCKSL1.5	3.79E-283	-0.81477013	0.655	0.797	7.59E-280	Diplotene SPC	MARCKSL1	MARCKS like 1(MARCKSL1)
ANXA11.6	0	-0.815896984	0.512	0.736	0	Diplotene SPC	ANXA11	annexin A11(ANXA11)
C17orf105.5	2.56E-157	-0.818820286	0.786	0.894	5.13E-154	Diplotene SPC	C17orf105	chromosome 17 open reading frame 105(C17orf105)
VCX3B.6	6.01E-44	-0.821488875	0.9	0.858	1.20E-40	Diplotene SPC	VCX3B	variable charge, X-linked 3B(VCX3B)
LIN7B.6	1.08E-262	-0.836620701	0.608	0.752	2.15E-259	Diplotene SPC	LIN7B	lin-7 homolog B, crumbs cell polarity complex component(LIN7B)
RNF138.3	7.50E-302	-0.838345332	0.829	0.924	1.50E-298	Diplotene SPC	RNF138	ring finger protein 138(RNF138)
ACTL7A.6	7.65E-42	-0.843815731	0.886	0.924	1.53E-38	Diplotene SPC	ACTL7A	actin like 7A(ACTL7A)
CEP170.5	5.25E-157	-0.845365607	0.812	0.891	1.05E-153	Diplotene SPC	CEP170	centrosomal protein 170(CEP170)
CKS2.4	8.49E-128	-0.846948615	0.967	0.927	1.70E-124	Diplotene SPC	CKS2	CDC28 protein kinase regulatory subunit 2(CKS2)
RHOXF1.7	3.77E-188	-0.852703674	0.658	0.759	7.54E-185	Diplotene SPC	RHOXF1	Rhox homeobox family member 1(RHOXF1)
TEX35.6	5.54E-118	-0.857214855	0.777	0.894	1.11E-114	Diplotene SPC	TEX35	testis expressed 35(TEX35)
RAC3.6	7.36E-210	-0.857662812	0.674	0.761	1.47E-206	Diplotene SPC	RAC3	ras-related C3 botulinum toxin substrate 3 (rho family, small GTP binding protein Rac3)(RAC3)
CARHSP1.6	2.48E-50	-0.864221639	0.942	0.954	4.96E-47	Diplotene SPC	CARHSP1	calcium regulated heat stable protein 1(CARHSP1)
C11orf31.5	2.85E-192	-0.865312284	0.679	0.79	5.71E-189	Diplotene SPC	C11orf31
PRELID1.6	3.94E-159	-0.865342719	0.824	0.86	7.88E-156	Diplotene SPC	PRELID1	PRELI domain containing 1(PRELID1)
SPATA42.6	2.22E-78	-0.865590923	0.836	0.897	4.44E-75	Diplotene SPC	SPATA42	spermatogenesis associated 42 (non-protein coding)(SPATA42)
LSM7.6	1.98E-255	-0.88193558	0.673	0.809	3.97E-252	Diplotene SPC	LSM7	LSM7 homolog, U6 small nuclear RNA and mRNA degradation associated(LSM7)
SPACA3.6	7.89E-83	-0.882223166	0.812	0.88	1.58E-79	Diplotene SPC	SPACA3	sperm acrosome associated 3(SPACA3)
IRGC.6	2.24E-109	-0.884824325	0.762	0.888	4.47E-106	Diplotene SPC	IRGC	immunity related GTPase cinema(IRGC)
PCP2.6	1.09E-127	-0.895387151	0.854	0.906	2.18E-124	Diplotene SPC	PCP2	Purkinje cell protein 2(PCP2)
BTG3.5	1.23E-263	-0.895675829	0.604	0.794	2.46E-260	Diplotene SPC	BTG3	BTG anti-proliferation factor 3(BTG3)
PCSK1N.7	6.01E-235	-0.900713066	0.625	0.752	1.20E-231	Diplotene SPC	PCSK1N	proprotein convertase subtilisin/kexin type 1 inhibitor(PCSK1N)
EIF5B.3	1.27E-282	-0.901366819	0.819	0.901	2.55E-279	Diplotene SPC	EIF5B	eukaryotic translation initiation factor 5B(EIF5B)
C20orf141.6	8.10E-156	-0.907997061	0.802	0.888	1.62E-152	Diplotene SPC	C20orf141	chromosome 20 open reading frame 141(C20orf141)
AKIRIN1.4	0	-0.909338931	0.84	0.929	0	Diplotene SPC	AKIRIN1	akirin 1(AKIRIN1)
CYLC2.6	7.55E-25	-0.910181428	0.819	0.888	1.51E-21	Diplotene SPC	CYLC2	cylicin 2(CYLC2)
FAM209B.6	1.07E-40	-0.91322058	0.852	0.892	2.14E-37	Diplotene SPC	FAM209B	family with sequence similarity 209 member B(FAM209B)
FAM71E1.6	3.18E-96	-0.915435044	0.871	0.934	6.37E-93	Diplotene SPC	FAM71E1	family with sequence similarity 71 member E1(FAM71E1)
CCDC91.6	2.88E-64	-0.921621117	0.878	0.916	5.75E-61	Diplotene SPC	CCDC91	coiled-coil domain containing 91(CCDC91)
NENF.6	0	-0.925481358	0.39	0.772	0	Diplotene SPC	NENF	neudesin neurotrophic factor(NENF)
CABS1.6	1.41E-143	-0.928219858	0.835	0.898	2.82E-140	Diplotene SPC	CABS1	calcium binding protein, spermatid associated 1(CABS1)
LSM2.6	4.72E-235	-0.930228291	0.675	0.786	9.44E-232	Diplotene SPC	LSM2	LSM2 homolog, U6 small nuclear RNA and mRNA degradation associated(LSM2)
FAM209A.6	3.56E-15	-0.935478662	0.871	0.895	7.11E-12	Diplotene SPC	FAM209A	family with sequence similarity 209 member A(FAM209A)
TMSB10.5	8.17E-148	-0.935929149	0.767	0.797	1.63E-144	Diplotene SPC	TMSB10	thymosin beta 10(TMSB10)
PABPC4.5	6.70E-273	-0.938893732	0.712	0.845	1.34E-269	Diplotene SPC	PABPC4	poly(A) binding protein cytoplasmic 4(PABPC4)
HMGB2.4	4.61E-161	-0.946541381	0.887	0.874	9.22E-158	Diplotene SPC	HMGB2	high mobility group box 2(HMGB2)
RNF151.7	2.92E-97	-0.94818735	0.862	0.907	5.85E-94	Diplotene SPC	RNF151	ring finger protein 151(RNF151)
NAE1.6	0	-0.953262347	0.533	0.785	0	Diplotene SPC	NAE1	NEDD8 activating enzyme E1 subunit 1(NAE1)
SOX4.7	0	-0.95608599	0.391	0.715	0	Diplotene SPC	SOX4	SRY-box 4(SOX4)
H1FNT.6	4.42E-39	-0.957439846	0.853	0.92	8.84E-36	Diplotene SPC	H1FNT	H1 histone family member N, testis specific(H1FNT)
LMO4.7	1.47E-173	-0.959958382	0.617	0.729	2.94E-170	Diplotene SPC	LMO4	LIM domain only 4(LMO4)
LINC00919.6	3.39E-122	-0.960252915	0.81	0.872	6.79E-119	Diplotene SPC	LINC00919	long intergenic non-protein coding RNA 919(LINC00919)
TIMD4.5	1.68E-163	-0.962784155	0.787	0.902	3.36E-160	Diplotene SPC	TIMD4	T-cell immunoglobulin and mucin domain containing 4(TIMD4)
SRM.6	0	-0.963865827	0.359	0.768	0	Diplotene SPC	SRM	spermidine synthase(SRM)
NCL.4	8.56E-212	-0.966236737	0.79	0.864	1.71E-208	Diplotene SPC	NCL	nucleolin(NCL)
UTF1.6	3.95E-266	-0.975465745	0.507	0.74	7.90E-263	Diplotene SPC	UTF1	undifferentiated embryonic cell transcription factor 1(UTF1)
GAGE2A.6	8.22E-160	-0.975614359	0.704	0.784	1.64E-156	Diplotene SPC	GAGE2A	G antigen 2A(GAGE2A)
SMS.6	0	-0.983331139	0.517	0.768	0	Diplotene SPC	SMS	spermine synthase(SMS)
SH3RF2.5	1.15E-105	-0.984891092	0.876	0.914	2.31E-102	Diplotene SPC	SH3RF2	SH3 domain containing ring finger 2(SH3RF2)
TPPP2.5	6.05E-109	-0.986933509	0.901	0.938	1.21E-105	Diplotene SPC	TPPP2	tubulin polymerization promoting protein family member 2(TPPP2)
IQCF3.5	1.89E-126	-0.994331116	0.835	0.901	3.78E-123	Diplotene SPC	IQCF3	IQ motif containing F3(IQCF3)
ANP32B.6	1.44E-298	-0.998003812	0.661	0.833	2.87E-295	Diplotene SPC	ANP32B	acidic nuclear phosphoprotein 32 family member B(ANP32B)
FHL1.5	0	-1.000896533	0.769	0.868	0	Diplotene SPC	FHL1	four and a half LIM domains 1(FHL1)
GSG1.6	1.12E-22	-1.00327672	0.928	0.944	2.24E-19	Diplotene SPC	GSG1	germ cell associated 1(GSG1)
GTSF1L.6	5.29E-20	-1.006977469	0.874	0.931	1.06E-16	Diplotene SPC	GTSF1L	gametocyte specific factor 1 like(GTSF1L)
HSPB1.7	1.72E-307	-1.017012078	0.382	0.716	3.45E-304	Diplotene SPC	HSPB1	heat shock protein family B (small) member 1(HSPB1)
PKM.5	0	-1.019514098	0.773	0.903	0	Diplotene SPC	PKM	pyruvate kinase, muscle(PKM)
S100A10.5	0	-1.027388708	0.663	0.833	0	Diplotene SPC	S100A10	S100 calcium binding protein A10(S100A10)
TPT1.7	0	-1.033582483	0.997	0.992	0	Diplotene SPC	TPT1	tumor protein, translationally-controlled 1(TPT1)
GAPDHS.5	1.55E-79	-1.041593711	0.874	0.927	3.11E-76	Diplotene SPC	GAPDHS	glyceraldehyde-3-phosphate dehydrogenase, spermatogenic(GAPDHS)
PFN1.6	2.18E-108	-1.043570109	0.85	0.843	4.36E-105	Diplotene SPC	PFN1	profilin 1(PFN1)
PAFAH1B3.7	7.28E-221	-1.047407662	0.62	0.754	1.46E-217	Diplotene SPC	PAFAH1B3	platelet activating factor acetylhydrolase 1b catalytic subunit 3(PAFAH1B3)
C10orf62.6	1.12E-89	-1.0561701	0.867	0.92	2.24E-86	Diplotene SPC	C10orf62	chromosome 10 open reading frame 62(C10orf62)
ITM2B.5	0	-1.056533904	0.516	0.797	0	Diplotene SPC	ITM2B	integral membrane protein 2B(ITM2B)
TUBB.7	6.65E-304	-1.062583475	0.569	0.798	1.33E-300	Diplotene SPC	TUBB	tubulin beta class I(TUBB)
WBSCR22.5	1.96E-224	-1.066420754	0.854	0.891	3.92E-221	Diplotene SPC	WBSCR22	Williams-Beuren syndrome chromosome region 22(WBSCR22)
YWHAB.7	5.74E-254	-1.071767518	0.663	0.818	1.15E-250	Diplotene SPC	YWHAB	tyrosine 3-monooxygenase/tryptophan 5-monooxygenase activation protein beta(YWHAB)
RPS4Y1.6	1.20E-278	-1.07213237	0.653	0.812	2.41E-275	Diplotene SPC	RPS4Y1	ribosomal protein S4, Y-linked 1(RPS4Y1)
BCAP31.7	0	-1.078674204	0.668	0.816	0	Diplotene SPC	BCAP31	B-cell receptor-associated protein 31(BCAP31)
CCSER2.5	2.34E-298	-1.07987848	0.826	0.918	4.68E-295	Diplotene SPC	CCSER2	coiled-coil serine rich protein 2(CCSER2)
GPX1.4	0	-1.090903629	0.725	0.909	0	Diplotene SPC	GPX1	glutathione peroxidase 1(GPX1)
CAPZA3.6	5.08E-83	-1.094872844	0.902	0.928	1.02E-79	Diplotene SPC	CAPZA3	capping actin protein of muscle Z-line alpha subunit 3(CAPZA3)
TKTL1.5	0	-1.101604699	0.731	0.847	0	Diplotene SPC	TKTL1	transketolase like 1(TKTL1)
OAZ3.5	6.59E-80	-1.101647848	0.903	0.945	1.32E-76	Diplotene SPC	OAZ3	ornithine decarboxylase antizyme 3(OAZ3)
GLUL.5	1.45E-262	-1.122571876	0.868	0.917	2.89E-259	Diplotene SPC	GLUL	glutamate-ammonia ligase(GLUL)
ACTB.5	6.75E-188	-1.131083769	0.912	0.906	1.35E-184	Diplotene SPC	ACTB	actin beta(ACTB)
HNRNPA2B1.5	0	-1.149056011	0.905	0.936	0	Diplotene SPC	HNRNPA2B1	heterogeneous nuclear ribonucleoprotein A2/B1(HNRNPA2B1)
SMC3.5	9.03E-180	-1.156566869	0.825	0.864	1.81E-176	Diplotene SPC	SMC3	structural maintenance of chromosomes 3(SMC3)
RBM3.7	6.30E-239	-1.167849104	0.649	0.82	1.26E-235	Diplotene SPC	RBM3	RNA binding motif (RNP1, RRM) protein 3(RBM3)
SPTY2D1-AS1.6	1.89E-36	-1.174699952	0.944	0.954	3.77E-33	Diplotene SPC	SPTY2D1-AS1	SPTY2D1 antisense RNA 1(SPTY2D1-AS1)
B2M.7	3.37E-98	-1.174876078	0.57	0.689	6.75E-95	Diplotene SPC	B2M	beta-2-microglobulin(B2M)
ZNF428.7	5.68E-223	-1.200056941	0.84	0.902	1.14E-219	Diplotene SPC	ZNF428	zinc finger protein 428(ZNF428)
C1QBP.7	0	-1.210335475	0.636	0.834	0	Diplotene SPC	C1QBP	complement C1q binding protein(C1QBP)
LELP1.6	1.52E-19	-1.233122315	0.978	0.972	3.04E-16	Diplotene SPC	LELP1	late cornified envelope like proline rich 1(LELP1)
IGFBP7.3	8.80E-22	-1.24862221	0.554	0.673	1.76E-18	Diplotene SPC	IGFBP7	insulin like growth factor binding protein 7(IGFBP7)
PTMA.5	1.96E-150	-1.250258042	0.991	0.949	3.93E-147	Diplotene SPC	PTMA	prothymosin, alpha(PTMA)
EGFL7.7	3.33E-247	-1.314273321	0.754	0.819	6.66E-244	Diplotene SPC	EGFL7	EGF like domain multiple 7(EGFL7)
HSP90AB1.7	0	-1.318792143	0.795	0.926	0	Diplotene SPC	HSP90AB1	heat shock protein 90 alpha family class B member 1(HSP90AB1)
PRDX1.7	0	-1.34599615	0.627	0.835	0	Diplotene SPC	PRDX1	peroxiredoxin 1(PRDX1)
MALAT1.5	4.55E-199	-1.372152818	0.998	0.966	9.10E-196	Diplotene SPC	MALAT1	metastasis associated lung adenocarcinoma transcript 1 (non-protein coding)(MALAT1)
CIRBP.7	0	-1.407411871	0.668	0.871	0	Diplotene SPC	CIRBP	cold inducible RNA binding protein(CIRBP)
FTH1.6	1.06E-251	-1.473505565	0.972	0.951	2.12E-248	Diplotene SPC	FTH1	ferritin heavy chain 1(FTH1)
FTL.6	0	-1.476165287	0.802	0.904	0	Diplotene SPC	FTL	ferritin light chain(FTL)
RPL39.7	2.13E-281	-1.496915605	0.674	0.832	4.25E-278	Diplotene SPC	RPL39	ribosomal protein L39(RPL39)
IGFBP2.7	1.69E-287	-1.509728024	0.714	0.849	3.38E-284	Diplotene SPC	IGFBP2	insulin like growth factor binding protein 2(IGFBP2)
CST3.6	0	-1.570605641	0.788	0.885	0	Diplotene SPC	CST3	cystatin C(CST3)
TMSB4X.6	4.58E-172	-1.576733686	0.633	0.78	9.17E-169	Diplotene SPC	TMSB4X	thymosin beta 4, X-linked(TMSB4X)
RPSA.7	2.31E-177	-1.633166983	0.996	0.982	4.62E-174	Diplotene SPC	RPSA	ribosomal protein SA(RPSA)
RPL18.7	1.15E-281	-1.664043182	0.917	0.943	2.30E-278	Diplotene SPC	RPL18	ribosomal protein L18(RPL18)
RPLP1.7	0	-1.730188179	0.993	0.991	0	Diplotene SPC	RPLP1	ribosomal protein lateral stalk subunit P1(RPLP1)
TNP1.7	2.31E-51	-1.854103135	1	0.999	4.63E-48	Diplotene SPC	TNP1	transition protein 1(TNP1)
RPS4X.7	8.55E-260	-1.871836985	0.729	0.827	1.71E-256	Diplotene SPC	RPS4X	ribosomal protein S4, X-linked(RPS4X)
HMGA1.7	2.24E-242	-1.872383381	0.772	0.858	4.49E-239	Diplotene SPC	HMGA1	high mobility group AT-hook 1(HMGA1)
PRM2.5	2.04E-09	-1.884672047	1	1	4.09E-06	Diplotene SPC	PRM2	protamine 2(PRM2)
RPL10.6	0	-1.91680086	0.671	0.862	0	Diplotene SPC	RPL10	ribosomal protein L10(RPL10)
CCNI.7	0	-1.951086163	0.823	0.909	0	Diplotene SPC	CCNI	cyclin I(CCNI)
RPS19.7	0	-2.008347434	0.989	0.99	0	Diplotene SPC	RPS19	ribosomal protein S19(RPS19)
HIST1H4C.5	3.11E-292	-2.051103947	0.696	0.818	6.21E-289	Diplotene SPC	HIST1H4C	histone cluster 1 H4 family member c(HIST1H4C)
RPS2.6	0	-2.05178181	0.982	0.982	0	Diplotene SPC	RPS2	ribosomal protein S2(RPS2)
RPL18A.7	0	-2.249886142	0.826	0.932	0	Diplotene SPC	RPL18A	ribosomal protein L18a(RPL18A)
PTGDS.4	6.33E-68	-2.298527292	0.748	0.851	1.27E-64	Diplotene SPC	PTGDS	prostaglandin D2 synthase(PTGDS)
LINC00643.5	0	1.348396036	0.989	0.821	0	Early round SPT	LINC00643	long intergenic non-protein coding RNA 643(LINC00643)
GOLGA6L2.5	0	1.139735543	0.956	0.732	0	Early round SPT	GOLGA6L2	golgin A6 family-like 2(GOLGA6L2)
CDRT15.1	0	1.118941463	0.987	0.745	0	Early round SPT	CDRT15	CMT1A duplicated region transcript 15(CDRT15)
CCDC67.3	0	1.065743739	0.987	0.798	0	Early round SPT	CCDC67
CFAP126.1	0	0.9563107	0.977	0.761	0	Early round SPT	CFAP126	cilia and flagella associated protein 126(CFAP126)
CLDND2.5	0	0.937976999	0.981	0.799	0	Early round SPT	CLDND2	claudin domain containing 2(CLDND2)
LINC01016.5	0	0.937927856	0.999	0.874	0	Early round SPT	LINC01016	long intergenic non-protein coding RNA 1016(LINC01016)
ANKRD7.5	0	0.927553393	1	0.968	0	Early round SPT	ANKRD7	ankyrin repeat domain 7(ANKRD7)
LDHC.6	0	0.925169624	0.999	0.935	0	Early round SPT	LDHC	lactate dehydrogenase C(LDHC)
CCDC42.5	0	0.916286239	0.997	0.822	0	Early round SPT	CCDC42	coiled-coil domain containing 42(CCDC42)
TEX40.4	0	0.907014586	1	0.97	0	Early round SPT	TEX40	testis expressed 40(TEX40)
CDKN3.5	0	0.8976736	0.999	0.947	0	Early round SPT	CDKN3	cyclin dependent kinase inhibitor 3(CDKN3)
CETN1.4	0	0.896246103	0.999	0.917	0	Early round SPT	CETN1	centrin 1(CETN1)
TBPL1.4	0	0.86387479	1	0.892	0	Early round SPT	TBPL1	TATA-box binding protein like 1(TBPL1)
H1FOO	0	0.858414776	0.948	0.669	0	Early round SPT	H1FOO	H1 histone family member O, oocyte specific(H1FOO)
C7orf61.6	0	0.85201147	0.989	0.831	0	Early round SPT	C7orf61	chromosome 7 open reading frame 61(C7orf61)
CIB4.1	0	0.837217834	0.972	0.762	0	Early round SPT	CIB4	calcium and integrin binding family member 4(CIB4)
SLC51B	0	0.832128865	0.962	0.674	0	Early round SPT	SLC51B	solute carrier family 51 beta subunit(SLC51B)
C1orf194.5	0	0.830617434	0.997	0.954	0	Early round SPT	C1orf194	chromosome 1 open reading frame 194(C1orf194)
DBF4.5	0	0.825450779	0.997	0.892	0	Early round SPT	DBF4	DBF4 zinc finger(DBF4)
NKX6-1	0	0.824779892	0.938	0.689	0	Early round SPT	NKX6-1	NK6 homeobox 1(NKX6-1)
LKAAEAR1.6	0	0.819906538	0.985	0.851	0	Early round SPT	LKAAEAR1	LKAAEAR motif containing 1(LKAAEAR1)
C20orf195.6	0	0.819890865	0.987	0.852	0	Early round SPT	C20orf195
C1orf87.1	0	0.818751685	0.954	0.693	0	Early round SPT	C1orf87	chromosome 1 open reading frame 87(C1orf87)
SPACA1.6	0	0.818050407	0.987	0.829	0	Early round SPT	SPACA1	sperm acrosome associated 1(SPACA1)
C4orf17.2	0	0.810085635	0.97	0.746	0	Early round SPT	C4orf17	chromosome 4 open reading frame 17(C4orf17)
OLFML2B.1	0	0.807873333	0.956	0.647	0	Early round SPT	OLFML2B	olfactomedin like 2B(OLFML2B)
SWI5.6	0	0.804699135	0.994	0.904	0	Early round SPT	SWI5	SWI5 homologous recombination repair protein(SWI5)
TPD52L3.5	0	0.803341622	0.997	0.897	0	Early round SPT	TPD52L3	tumor protein D52 like 3(TPD52L3)
ODF3L1.1	0	0.777333712	0.972	0.769	0	Early round SPT	ODF3L1	outer dense fiber of sperm tails 3 like 1(ODF3L1)
EQTN.6	0	0.775744539	0.985	0.81	0	Early round SPT	EQTN	equatorin(EQTN)
FTMT.6	0	0.754622785	0.992	0.87	0	Early round SPT	FTMT	ferritin mitochondrial(FTMT)
FAM24A.4	0	0.747523954	0.959	0.751	0	Early round SPT	FAM24A	family with sequence similarity 24 member A(FAM24A)
CCNA1.5	0	0.745458751	0.997	0.86	0	Early round SPT	CCNA1	cyclin A1(CCNA1)
GS1-259H13.2.5	0	0.744297352	0.999	0.886	0	Early round SPT	GS1-259H13.2	transmembrane protein 225-like(GS1-259H13.2)
LYAR.5	0	0.74356593	0.998	0.876	0	Early round SPT	LYAR	Ly1 antibody reactive(LYAR)
SETD9.6	0	0.740624212	0.992	0.798	0	Early round SPT	SETD9	SET domain containing 9(SETD9)
TMEM243.3	0	0.733812495	0.977	0.678	0	Early round SPT	TMEM243	transmembrane protein 243(TMEM243)
LRRC39.1	0	0.727892243	0.951	0.68	0	Early round SPT	LRRC39	leucine rich repeat containing 39(LRRC39)
PLK1.3	0	0.722977836	0.988	0.767	0	Early round SPT	PLK1	polo like kinase 1(PLK1)
SNRPC.4	0	0.722089753	0.994	0.902	0	Early round SPT	SNRPC	small nuclear ribonucleoprotein polypeptide C(SNRPC)
SPINK2.4	0	0.707248498	1	0.976	0	Early round SPT	SPINK2	serine peptidase inhibitor, Kazal type 2(SPINK2)
CCDC89.4	0	0.70584401	0.97	0.8	0	Early round SPT	CCDC89	coiled-coil domain containing 89(CCDC89)
LACE1.6	0	0.699536043	0.982	0.827	0	Early round SPT	LACE1	lactation elevated 1(LACE1)
SPAG6.5	0	0.692785123	0.997	0.864	0	Early round SPT	SPAG6	sperm associated antigen 6(SPAG6)
CDH18.1	0	0.689239108	0.963	0.697	0	Early round SPT	CDH18	cadherin 18(CDH18)
NLRP1.6	0	0.688441489	0.986	0.824	0	Early round SPT	NLRP1	NLR family pyrin domain containing 1(NLRP1)
SPACA7.6	0	0.684864417	0.99	0.882	0	Early round SPT	SPACA7	sperm acrosome associated 7(SPACA7)
DYDC1.5	0	0.676689423	0.994	0.859	0	Early round SPT	DYDC1	DPY30 domain containing 1(DYDC1)
ZPBP2.5	0	0.6719875	0.997	0.872	0	Early round SPT	ZPBP2	zona pellucida binding protein 2(ZPBP2)
LYZL6.5	0	0.668410372	0.969	0.746	0	Early round SPT	LYZL6	lysozyme like 6(LYZL6)
KPNA5.5	0	0.66680741	0.978	0.712	0	Early round SPT	KPNA5	karyopherin subunit alpha 5(KPNA5)
ZC2HC1C.4	0	0.666069067	0.99	0.833	0	Early round SPT	ZC2HC1C	zinc finger C2HC-type containing 1C(ZC2HC1C)
SPANXN3.2	0	0.664677357	0.949	0.792	0	Early round SPT	SPANXN3	SPANX family member N3(SPANXN3)
LINC01351.1	0	0.660965153	0.921	0.659	0	Early round SPT	LINC01351	long intergenic non-protein coding RNA 1351(LINC01351)
C4orf47.1	0	0.658969472	0.948	0.636	0	Early round SPT	C4orf47	chromosome 4 open reading frame 47(C4orf47)
PLN.1	0	0.657963068	0.96	0.693	0	Early round SPT	PLN	phospholamban(PLN)
BCKDHB.1	0	0.636146236	0.947	0.735	0	Early round SPT	BCKDHB	branched chain keto acid dehydrogenase E1 subunit beta(BCKDHB)
DUSP13.5	0	0.635894538	0.944	0.794	0	Early round SPT	DUSP13	dual specificity phosphatase 13(DUSP13)
TNFAIP6.5	0	0.630951357	0.966	0.78	0	Early round SPT	TNFAIP6	TNF alpha induced protein 6(TNFAIP6)
PPP3R2.5	0	0.627114263	0.999	0.893	0	Early round SPT	PPP3R2	protein phosphatase 3 regulatory subunit B, beta(PPP3R2)
MAATS1.5	0	0.627044094	0.972	0.829	0	Early round SPT	MAATS1	MYCBP associated and testis expressed 1(MAATS1)
ZNF563.1	0	0.624015523	0.952	0.749	0	Early round SPT	ZNF563	zinc finger protein 563(ZNF563)
C17orf50.6	0	0.614837601	0.989	0.886	0	Early round SPT	C17orf50	chromosome 17 open reading frame 50(C17orf50)
BTG1.1	0	0.614643564	0.996	0.937	0	Early round SPT	BTG1	BTG anti-proliferation factor 1(BTG1)
C1orf185.6	0	0.613157634	0.972	0.802	0	Early round SPT	C1orf185	chromosome 1 open reading frame 185(C1orf185)
TUBA3C.4	0	0.608870928	0.998	0.959	0	Early round SPT	TUBA3C	tubulin alpha 3c(TUBA3C)
TEX38.6	0	0.607301673	0.998	0.924	0	Early round SPT	TEX38	testis expressed 38(TEX38)
TUBA3E.3	0	0.604717731	0.921	0.8	0	Early round SPT	TUBA3E	tubulin alpha 3e(TUBA3E)
GLIPR1L1.3	0	0.599610099	0.983	0.827	0	Early round SPT	GLIPR1L1	GLI pathogenesis related 1 like 1(GLIPR1L1)
SPATA22.5	0	0.584836611	0.999	0.904	0	Early round SPT	SPATA22	spermatogenesis associated 22(SPATA22)
RGCC.5	0	0.582091479	0.973	0.722	0	Early round SPT	RGCC	regulator of cell cycle(RGCC)
C6orf10.4	0	0.58132124	0.944	0.75	0	Early round SPT	C6orf10	chromosome 6 open reading frame 10(C6orf10)
TBL2.4	0	0.571283793	0.996	0.911	0	Early round SPT	TBL2	transducin beta like 2(TBL2)
KPNA2.2	0	0.569773384	0.999	0.948	0	Early round SPT	KPNA2	karyopherin subunit alpha 2(KPNA2)
LINC01198.1	0	0.56376756	0.908	0.727	0	Early round SPT	LINC01198	long intergenic non-protein coding RNA 1198(LINC01198)
LYZL2.6	0	0.558156324	0.952	0.829	0	Early round SPT	LYZL2	lysozyme like 2(LYZL2)
ZMYND10.5	0	0.553727718	0.996	0.89	0	Early round SPT	ZMYND10	zinc finger MYND-type containing 10(ZMYND10)
TPRG1.1	0	0.553726259	0.902	0.72	0	Early round SPT	TPRG1	tumor protein p63 regulated 1(TPRG1)
TSSK4.2	0	0.55188807	0.953	0.786	0	Early round SPT	TSSK4	testis specific serine kinase 4(TSSK4)
CTNNA2.5	0	0.546102975	0.976	0.789	0	Early round SPT	CTNNA2	catenin alpha 2(CTNNA2)
LYZL1.6	0	0.545115414	0.956	0.806	0	Early round SPT	LYZL1	lysozyme like 1(LYZL1)
PRKCDBP.5	0	0.543387762	0.985	0.827	0	Early round SPT	PRKCDBP	protein kinase C delta binding protein(PRKCDBP)
GPX4.3	0	0.541422184	1	0.997	0	Early round SPT	GPX4	glutathione peroxidase 4(GPX4)
TKTL2.4	0	0.540616858	0.99	0.811	0	Early round SPT	TKTL2	transketolase like 2(TKTL2)
NDUFAF3.4	0	0.531062546	0.999	0.969	0	Early round SPT	NDUFAF3	NADH:ubiquinone oxidoreductase complex assembly factor 3(NDUFAF3)
TUBA3D.4	0	0.524914237	0.997	0.92	0	Early round SPT	TUBA3D	tubulin alpha 3d(TUBA3D)
DYDC2	0	0.522009408	0.885	0.603	0	Early round SPT	DYDC2	DPY30 domain containing 2(DYDC2)
C4orf45.2	0	0.518917867	0.936	0.755	0	Early round SPT	C4orf45	chromosome 4 open reading frame 45(C4orf45)
NEK2.5	0	0.509666101	0.98	0.815	0	Early round SPT	NEK2	NIMA related kinase 2(NEK2)
DPP10-AS3.1	0	0.508648401	0.897	0.682	0	Early round SPT	DPP10-AS3	DPP10 antisense RNA 3(DPP10-AS3)
CALM3.4	0	0.505556057	0.997	0.99	0	Early round SPT	CALM3	calmodulin 3(CALM3)
IQGAP2.6	0	0.502054428	0.957	0.796	0	Early round SPT	IQGAP2	IQ motif containing GTPase activating protein 2(IQGAP2)
MTX2.3	1.50E-105	-0.50271592	0.88	0.831	3.01E-102	Early round SPT	MTX2	metaxin 2(MTX2)
TFAM.3	2.36E-116	-0.505625901	0.772	0.832	4.72E-113	Early round SPT	TFAM	transcription factor A, mitochondrial(TFAM)
CPVL.4	1.22E-42	-0.506399432	0.744	0.748	2.44E-39	Early round SPT	CPVL	carboxypeptidase, vitellogenic like(CPVL)
TUBA1A.3	5.93E-135	-0.507031673	0.536	0.67	1.19E-131	Early round SPT	TUBA1A	tubulin alpha 1a(TUBA1A)
MLLT10.2	1.17E-106	-0.508229116	0.715	0.793	2.34E-103	Early round SPT	MLLT10	myeloid/lymphoid or mixed-lineage leukemia; translocated to, 10(MLLT10)
FAM120B.3	1.84E-143	-0.50850108	0.702	0.84	3.67E-140	Early round SPT	FAM120B	family with sequence similarity 120B(FAM120B)
YWHAZ.3	3.25E-97	-0.515340508	0.892	0.93	6.49E-94	Early round SPT	YWHAZ	tyrosine 3-monooxygenase/tryptophan 5-monooxygenase activation protein zeta(YWHAZ)
PPP1CB.3	8.44E-160	-0.517144161	0.642	0.759	1.69E-156	Early round SPT	PPP1CB	protein phosphatase 1 catalytic subunit beta(PPP1CB)
NFKBIB.3	7.39E-70	-0.518183066	0.786	0.846	1.48E-66	Early round SPT	NFKBIB	NFKB inhibitor beta(NFKBIB)
FAM71B.5	7.76E-134	-0.520301274	0.692	0.815	1.55E-130	Early round SPT	FAM71B	family with sequence similarity 71 member B(FAM71B)
KANSL1.2	2.14E-287	-0.522156256	0.544	0.748	4.29E-284	Early round SPT	KANSL1	KAT8 regulatory NSL complex subunit 1(KANSL1)
PEBP1.5	3.06E-50	-0.52544373	0.878	0.866	6.13E-47	Early round SPT	PEBP1	phosphatidylethanolamine binding protein 1(PEBP1)
DUT.2	4.91E-65	-0.527359263	0.851	0.833	9.82E-62	Early round SPT	DUT	deoxyuridine triphosphatase(DUT)
SQLE.3	3.67E-116	-0.527423326	0.697	0.775	7.34E-113	Early round SPT	SQLE	squalene epoxidase(SQLE)
ISG20L2.4	4.08E-56	-0.528288401	0.806	0.874	8.16E-53	Early round SPT	ISG20L2	interferon stimulated exonuclease gene 20 like 2(ISG20L2)
SBDS.2	5.04E-197	-0.528918443	0.928	0.93	1.01E-193	Early round SPT	SBDS	SBDS ribosome assembly guanine nucleotide exchange factor(SBDS)
AKIRIN1.3	1.93E-86	-0.529123448	0.924	0.925	3.87E-83	Early round SPT	AKIRIN1	akirin 1(AKIRIN1)
ACTG1.2	4.37E-88	-0.529831926	0.994	0.97	8.73E-85	Early round SPT	ACTG1	actin gamma 1(ACTG1)
MAPK3.4	1.48E-204	-0.531130393	0.634	0.749	2.97E-201	Early round SPT	MAPK3	mitogen-activated protein kinase 3(MAPK3)
SIGIRR.5	2.19E-91	-0.531296842	0.693	0.723	4.38E-88	Early round SPT	SIGIRR	single Ig and TIR domain containing(SIGIRR)
RABGGTA.4	1.46E-135	-0.533055225	0.552	0.672	2.91E-132	Early round SPT	RABGGTA	Rab geranylgeranyltransferase alpha subunit(RABGGTA)
PRSS50.3	3.56E-75	-0.534011137	0.635	0.718	7.12E-72	Early round SPT	PRSS50	protease, serine 50(PRSS50)
GPI.3	4.31E-200	-0.535302815	0.704	0.768	8.63E-197	Early round SPT	GPI	glucose-6-phosphate isomerase(GPI)
DYRK4.2	3.55E-232	-0.535384704	0.69	0.81	7.11E-229	Early round SPT	DYRK4	dual specificity tyrosine phosphorylation regulated kinase 4(DYRK4)
PCBP1.2	1.21E-206	-0.536452551	0.684	0.802	2.42E-203	Early round SPT	PCBP1	poly(rC) binding protein 1(PCBP1)
BANF2.5	1.31E-24	-0.538758981	0.849	0.88	2.63E-21	Early round SPT	BANF2	barrier to autointegration factor 2(BANF2)
CSTB.4	1.57E-155	-0.54131411	0.593	0.708	3.15E-152	Early round SPT	CSTB	cystatin B(CSTB)
TCEAL4.4	1.14E-43	-0.546249119	0.669	0.664	2.29E-40	Early round SPT	TCEAL4	transcription elongation factor A like 4(TCEAL4)
TEX101.4	1.07E-05	-0.547892976	0.698	0.738	0.02131653	Early round SPT	TEX101	testis expressed 101(TEX101)
DMRT1.2	2.02E-136	-0.547998211	0.633	0.701	4.04E-133	Early round SPT	DMRT1	doublesex and mab-3 related transcription factor 1(DMRT1)
TXNIP.5	1.52E-94	-0.55008367	0.497	0.61	3.04E-91	Early round SPT	TXNIP	thioredoxin interacting protein(TXNIP)
PAQR7.3	1.13E-96	-0.551210604	0.79	0.846	2.26E-93	Early round SPT	PAQR7	progestin and adipoQ receptor family member 7(PAQR7)
BAG1.2	1.20E-141	-0.551873822	0.887	0.913	2.39E-138	Early round SPT	BAG1	BCL2 associated athanogene 1(BAG1)
FSD1.5	3.06E-162	-0.560564252	0.641	0.708	6.11E-159	Early round SPT	FSD1	fibronectin type III and SPRY domain containing 1(FSD1)
S100A6.6	1.43E-67	-0.561474647	0.536	0.641	2.86E-64	Early round SPT	S100A6	S100 calcium binding protein A6(S100A6)
FAM134B.4	4.17E-165	-0.561667238	0.672	0.834	8.34E-162	Early round SPT	FAM134B	family with sequence similarity 134 member B(FAM134B)
TLE1.5	4.81E-87	-0.565877294	0.625	0.648	9.61E-84	Early round SPT	TLE1	transducin like enhancer of split 1(TLE1)
HPRT1.4	6.60E-122	-0.567602544	0.708	0.749	1.32E-118	Early round SPT	HPRT1	hypoxanthine phosphoribosyltransferase 1(HPRT1)
C1orf100.5	1.98E-84	-0.567626633	0.738	0.856	3.95E-81	Early round SPT	C1orf100	chromosome 1 open reading frame 100(C1orf100)
IQCF2.5	8.66E-125	-0.567858654	0.77	0.861	1.73E-121	Early round SPT	IQCF2	IQ motif containing F2(IQCF2)
TCF3.5	3.87E-223	-0.568117194	0.472	0.685	7.74E-220	Early round SPT	TCF3	transcription factor 3(TCF3)
CD74.5	2.96E-72	-0.571064934	0.584	0.63	5.93E-69	Early round SPT	CD74	CD74 molecule(CD74)
TPM1.4	6.59E-213	-0.577271841	0.449	0.679	1.32E-209	Early round SPT	TPM1	tropomyosin 1 (alpha)(TPM1)
NDUFA13.2	5.09E-240	-0.579480484	0.849	0.887	1.02E-236	Early round SPT	NDUFA13	NADH:ubiquinone oxidoreductase subunit A13(NDUFA13)
FUNDC2.2	9.72E-267	-0.579498582	0.613	0.77	1.94E-263	Early round SPT	FUNDC2	FUN14 domain containing 2(FUNDC2)
UBE2J1.3	1.24E-155	-0.581629616	0.772	0.808	2.48E-152	Early round SPT	UBE2J1	ubiquitin conjugating enzyme E2 J1(UBE2J1)
METAP1.3	7.30E-241	-0.585374415	0.707	0.802	1.46E-237	Early round SPT	METAP1	methionyl aminopeptidase 1(METAP1)
VCX.4	0.000235757	-0.58687088	0.961	0.907	0.471513899	Early round SPT	VCX	variable charge, X-linked(VCX)
CD63.4	3.15E-266	-0.588107467	0.433	0.719	6.30E-263	Early round SPT	CD63	CD63 molecule(CD63)
SNAPC2.5	1.63E-238	-0.589199401	0.494	0.723	3.26E-235	Early round SPT	SNAPC2	small nuclear RNA activating complex polypeptide 2(SNAPC2)
HEMGN.5	1.18E-119	-0.591046801	0.71	0.849	2.36E-116	Early round SPT	HEMGN	hemogen(HEMGN)
ID1.5	3.56E-52	-0.596345777	0.603	0.628	7.13E-49	Early round SPT	ID1	inhibitor of DNA binding 1, HLH protein(ID1)
POLR2J3.4	0	-0.599395744	0.54	0.79	0	Early round SPT	POLR2J3	RNA polymerase II subunit J3(POLR2J3)
COTL1.6	4.84E-211	-0.600204318	0.409	0.66	9.69E-208	Early round SPT	COTL1	coactosin like F-actin binding protein 1(COTL1)
RHOC.6	3.94E-196	-0.601285756	0.579	0.727	7.88E-193	Early round SPT	RHOC	ras homolog family member C(RHOC)
C19orf84.5	1.87E-19	-0.605531614	0.685	0.679	3.74E-16	Early round SPT	C19orf84	chromosome 19 open reading frame 84(C19orf84)
LEMD1.5	3.59E-33	-0.606572195	0.824	0.881	7.18E-30	Early round SPT	LEMD1	LEM domain containing 1(LEMD1)
TNIP2.5	2.60E-209	-0.612700925	0.637	0.753	5.19E-206	Early round SPT	TNIP2	TNFAIP3 interacting protein 2(TNIP2)
STK31.3	1.49E-159	-0.613856093	0.795	0.807	2.97E-156	Early round SPT	STK31	serine/threonine kinase 31(STK31)
EIF4E.3	7.15E-237	-0.614465931	0.83	0.897	1.43E-233	Early round SPT	EIF4E	eukaryotic translation initiation factor 4E(EIF4E)
TPM2.4	2.76E-168	-0.615474357	0.513	0.668	5.53E-165	Early round SPT	TPM2	tropomyosin 2 (beta)(TPM2)
FBL.4	4.86E-247	-0.62112683	0.745	0.857	9.72E-244	Early round SPT	FBL	fibrillarin(FBL)
YEATS4.5	7.21E-85	-0.623433408	0.691	0.768	1.44E-81	Early round SPT	YEATS4	YEATS domain containing 4(YEATS4)
DPEP3.3	6.72E-161	-0.624042391	0.624	0.767	1.34E-157	Early round SPT	DPEP3	dipeptidase 3(DPEP3)
GPX1.3	6.02E-132	-0.624065806	0.9	0.899	1.20E-128	Early round SPT	GPX1	glutathione peroxidase 1(GPX1)
H2AFZ.4	5.14E-111	-0.625320573	0.947	0.895	1.03E-107	Early round SPT	H2AFZ	H2A histone family member Z(H2AFZ)
GLRX2.3	3.88E-150	-0.626797792	0.754	0.854	7.76E-147	Early round SPT	GLRX2	glutaredoxin 2(GLRX2)
PABPC4.4	8.79E-59	-0.627998148	0.856	0.837	1.76E-55	Early round SPT	PABPC4	poly(A) binding protein cytoplasmic 4(PABPC4)
SPEM1.5	3.99E-16	-0.630686581	0.836	0.876	7.97E-13	Early round SPT	SPEM1	spermatid maturation 1(SPEM1)
EIF4H.4	1.92E-166	-0.63553505	0.882	0.927	3.84E-163	Early round SPT	EIF4H	eukaryotic translation initiation factor 4H(EIF4H)
VIM.4	3.08E-06	-0.635543446	0.836	0.735	0.006151206	Early round SPT	VIM	vimentin(VIM)
HSPD1.5	6.63E-196	-0.635892297	0.479	0.697	1.33E-192	Early round SPT	HSPD1	heat shock protein family D (Hsp60) member 1(HSPD1)
SNX6.3	3.80E-234	-0.636127837	0.535	0.735	7.61E-231	Early round SPT	SNX6	sorting nexin 6(SNX6)
KRT18.5	6.76E-233	-0.638552181	0.481	0.692	1.35E-229	Early round SPT	KRT18	keratin 18(KRT18)
CNN1.5	3.36E-229	-0.640151614	0.702	0.78	6.71E-226	Early round SPT	CNN1	calponin 1(CNN1)
GLTSCR2.5	1.60E-88	-0.644155699	0.979	0.951	3.20E-85	Early round SPT	GLTSCR2	glioma tumor suppressor candidate region gene 2(GLTSCR2)
FAM71A.5	2.89E-89	-0.648659686	0.752	0.856	5.77E-86	Early round SPT	FAM71A	family with sequence similarity 71 member A(FAM71A)
ATP2B1.5	4.35E-94	-0.649286432	0.571	0.657	8.71E-91	Early round SPT	ATP2B1	ATPase plasma membrane Ca2+ transporting 1(ATP2B1)
LINC00608.4	2.03E-68	-0.64960651	0.787	0.872	4.07E-65	Early round SPT	LINC00608	long intergenic non-protein coding RNA 608(LINC00608)
SLBP.3	3.12E-117	-0.650498051	0.729	0.805	6.24E-114	Early round SPT	SLBP	stem-loop binding protein(SLBP)
PKN1.6	2.72E-208	-0.650601519	0.561	0.702	5.43E-205	Early round SPT	PKN1	protein kinase N1(PKN1)
CCNY.3	5.25E-172	-0.651168065	0.71	0.835	1.05E-168	Early round SPT	CCNY	cyclin Y(CCNY)
MAGEA4.5	2.04E-163	-0.655494442	0.588	0.749	4.08E-160	Early round SPT	MAGEA4	MAGE family member A4(MAGEA4)
GSTP1.5	4.24E-225	-0.656521148	0.562	0.721	8.47E-222	Early round SPT	GSTP1	glutathione S-transferase pi 1(GSTP1)
TEX37.5	3.01E-113	-0.656853703	0.736	0.849	6.03E-110	Early round SPT	TEX37	testis expressed 37(TEX37)
SERPINE2.5	1.28E-174	-0.658645955	0.572	0.703	2.55E-171	Early round SPT	SERPINE2	serpin family E member 2(SERPINE2)
KPNB1.4	2.41E-152	-0.659064083	0.862	0.86	4.83E-149	Early round SPT	KPNB1	karyopherin subunit beta 1(KPNB1)
HYAL2.5	1.21E-249	-0.659360341	0.51	0.724	2.42E-246	Early round SPT	HYAL2	hyaluronoglucosaminidase 2(HYAL2)
DNAJB8.5	1.94E-99	-0.659374394	0.785	0.89	3.89E-96	Early round SPT	DNAJB8	DnaJ heat shock protein family (Hsp40) member B8(DNAJB8)
EPCAM.5	1.28E-237	-0.664051252	0.425	0.688	2.56E-234	Early round SPT	EPCAM	epithelial cell adhesion molecule(EPCAM)
DLK1.6	2.97E-220	-0.670553783	0.523	0.702	5.95E-217	Early round SPT	DLK1	delta like non-canonical Notch ligand 1(DLK1)
VCX3A.5	7.23E-100	-0.671452399	0.661	0.761	1.45E-96	Early round SPT	VCX3A	variable charge, X-linked 3A(VCX3A)
C2orf57.5	3.56E-110	-0.671793264	0.815	0.882	7.13E-107	Early round SPT	C2orf57	chromosome 2 open reading frame 57(C2orf57)
USP11.6	1.25E-83	-0.672840949	0.706	0.772	2.49E-80	Early round SPT	USP11	ubiquitin specific peptidase 11(USP11)
APRT.4	3.28E-253	-0.677050011	0.506	0.745	6.57E-250	Early round SPT	APRT	adenine phosphoribosyltransferase(APRT)
GRN.5	8.80E-228	-0.677942824	0.567	0.744	1.76E-224	Early round SPT	GRN	granulin precursor(GRN)
LDHB.5	3.23E-207	-0.678484353	0.523	0.708	6.47E-204	Early round SPT	LDHB	lactate dehydrogenase B(LDHB)
EIF4A2.2	2.21E-226	-0.680609139	0.776	0.855	4.42E-223	Early round SPT	EIF4A2	eukaryotic translation initiation factor 4A2(EIF4A2)
S100A11.4	2.00E-270	-0.682773837	0.718	0.823	4.01E-267	Early round SPT	S100A11	S100 calcium binding protein A11(S100A11)
FMR1NB.4	1.06E-105	-0.69232516	0.678	0.783	2.11E-102	Early round SPT	FMR1NB	fragile X mental retardation 1 neighbor(FMR1NB)
SMARCB1.6	8.93E-100	-0.694082702	0.916	0.896	1.79E-96	Early round SPT	SMARCB1	SWI/SNF related, matrix associated, actin dependent regulator of chromatin, subfamily b, member 1(SMARCB1)
SPATA3.4	1.02E-56	-0.694185139	0.818	0.897	2.05E-53	Early round SPT	SPATA3	spermatogenesis associated 3(SPATA3)
LSM5.5	9.84E-279	-0.696775248	0.47	0.735	1.97E-275	Early round SPT	LSM5	LSM5 homolog, U6 small nuclear RNA and mRNA degradation associated(LSM5)
AES.5	3.20E-137	-0.698556567	0.653	0.743	6.40E-134	Early round SPT	AES	amino-terminal enhancer of split(AES)
MRFAP1.3	4.46E-226	-0.705363682	0.823	0.881	8.91E-223	Early round SPT	MRFAP1	Morf4 family associated protein 1(MRFAP1)
TSSK6.5	1.08E-26	-0.706296198	0.797	0.874	2.16E-23	Early round SPT	TSSK6	testis specific serine kinase 6(TSSK6)
TMEM14B.5	0	-0.708469121	0.307	0.71	0	Early round SPT	TMEM14B	transmembrane protein 14B(TMEM14B)
PRAME.4	7.66E-137	-0.70912951	0.685	0.786	1.53E-133	Early round SPT	PRAME	preferentially expressed antigen in melanoma(PRAME)
LY6K.4	3.35E-240	-0.710312513	0.678	0.778	6.70E-237	Early round SPT	LY6K	lymphocyte antigen 6 complex, locus K(LY6K)
FIP1L1.4	5.28E-245	-0.712396886	0.756	0.827	1.06E-241	Early round SPT	FIP1L1	factor interacting with PAPOLA and CPSF1(FIP1L1)
AK5.3	6.01E-235	-0.713658384	0.694	0.783	1.20E-231	Early round SPT	AK5	adenylate kinase 5(AK5)
TSPAN16.5	9.96E-72	-0.715313791	0.789	0.876	1.99E-68	Early round SPT	TSPAN16	tetraspanin 16(TSPAN16)
PPP1CA.6	2.14E-153	-0.725284073	0.703	0.769	4.28E-150	Early round SPT	PPP1CA	protein phosphatase 1 catalytic subunit alpha(PPP1CA)
TERF2IP.3	4.34E-300	-0.727538437	0.625	0.79	8.68E-297	Early round SPT	TERF2IP	TERF2 interacting protein(TERF2IP)
SNHG7.5	3.07E-221	-0.727584592	0.652	0.768	6.14E-218	Early round SPT	SNHG7	small nucleolar RNA host gene 7(SNHG7)
SLC25A5.5	9.13E-190	-0.727947742	0.614	0.732	1.83E-186	Early round SPT	SLC25A5	solute carrier family 25 member 5(SLC25A5)
LY6E.6	3.24E-209	-0.728854407	0.636	0.766	6.47E-206	Early round SPT	LY6E	lymphocyte antigen 6 complex, locus E(LY6E)
APOE.6	9.27E-72	-0.735525056	0.579	0.659	1.85E-68	Early round SPT	APOE	apolipoprotein E(APOE)
ACTA2.5	3.70E-89	-0.739191367	0.49	0.613	7.41E-86	Early round SPT	ACTA2	actin, alpha 2, smooth muscle, aorta(ACTA2)
DEK.4	0	-0.747667496	0.39	0.725	0	Early round SPT	DEK	DEK proto-oncogene(DEK)
DUSP5.5	1.87E-246	-0.748065547	0.449	0.682	3.74E-243	Early round SPT	DUSP5	dual specificity phosphatase 5(DUSP5)
METTL5.6	4.37E-224	-0.750134231	0.579	0.739	8.74E-221	Early round SPT	METTL5	methyltransferase like 5(METTL5)
ITGB1.6	2.68E-218	-0.750284915	0.551	0.747	5.37E-215	Early round SPT	ITGB1	integrin subunit beta 1(ITGB1)
RNF151.6	2.60E-16	-0.750683239	0.859	0.908	5.21E-13	Early round SPT	RNF151	ring finger protein 151(RNF151)
RPL10A.4	2.86E-171	-0.756493423	0.964	0.957	5.73E-168	Early round SPT	RPL10A	ribosomal protein L10a(RPL10A)
PAGE2.6	5.47E-101	-0.76453937	0.716	0.747	1.09E-97	Early round SPT	PAGE2	PAGE family member 2(PAGE2)
VCX3B.5	9.37E-27	-0.772301839	0.911	0.857	1.87E-23	Early round SPT	VCX3B	variable charge, X-linked 3B(VCX3B)
TPT1.6	1.08E-132	-0.776664444	0.999	0.992	2.16E-129	Early round SPT	TPT1	tumor protein, translationally-controlled 1(TPT1)
MAGEB2.5	8.01E-300	-0.782625771	0.474	0.747	1.60E-296	Early round SPT	MAGEB2	MAGE family member B2(MAGEB2)
AKR1B1.6	3.98E-265	-0.784531778	0.588	0.763	7.96E-262	Early round SPT	AKR1B1	aldo-keto reductase family 1 member B(AKR1B1)
LSM7.5	1.54E-161	-0.796198698	0.702	0.808	3.09E-158	Early round SPT	LSM7	LSM7 homolog, U6 small nuclear RNA and mRNA degradation associated(LSM7)
NEIL2.6	0	-0.796717935	0.547	0.759	0	Early round SPT	NEIL2	nei like DNA glycosylase 2(NEIL2)
PCP2.5	7.24E-62	-0.799086141	0.85	0.907	1.45E-58	Early round SPT	PCP2	Purkinje cell protein 2(PCP2)
TUBA1B.6	5.06E-83	-0.80053128	0.984	0.956	1.01E-79	Early round SPT	TUBA1B	tubulin alpha 1b(TUBA1B)
SAP25.5	2.35E-211	-0.802661972	0.691	0.798	4.70E-208	Early round SPT	SAP25	Sin3A associated protein 25(SAP25)
MARCKSL1.4	2.88E-186	-0.80540484	0.728	0.793	5.76E-183	Early round SPT	MARCKSL1	MARCKS like 1(MARCKSL1)
ZCWPW1.3	1.90E-164	-0.806594103	0.835	0.858	3.81E-161	Early round SPT	ZCWPW1	zinc finger CW-type and PWWP domain containing 1(ZCWPW1)
ANP32B.5	7.48E-143	-0.807241893	0.768	0.827	1.50E-139	Early round SPT	ANP32B	acidic nuclear phosphoprotein 32 family member B(ANP32B)
ANXA11.5	6.60E-175	-0.808939567	0.664	0.728	1.32E-171	Early round SPT	ANXA11	annexin A11(ANXA11)
NUDT14.5	7.11E-220	-0.810178294	0.596	0.737	1.42E-216	Early round SPT	NUDT14	nudix hydrolase 14(NUDT14)
ID4.6	5.04E-180	-0.810721598	0.541	0.686	1.01E-176	Early round SPT	ID4	inhibitor of DNA binding 4, HLH protein(ID4)
LIN7B.5	1.51E-86	-0.819244382	0.714	0.746	3.03E-83	Early round SPT	LIN7B	lin-7 homolog B, crumbs cell polarity complex component(LIN7B)
CABS1.5	1.13E-45	-0.827332829	0.831	0.899	2.26E-42	Early round SPT	CABS1	calcium binding protein, spermatid associated 1(CABS1)
RHOXF1.6	3.74E-141	-0.843002412	0.704	0.757	7.48E-138	Early round SPT	RHOXF1	Rhox homeobox family member 1(RHOXF1)
LELP1.5	9.80E-52	-0.843137093	0.983	0.972	1.96E-48	Early round SPT	LELP1	late cornified envelope like proline rich 1(LELP1)
SPATA42.5	4.70E-97	-0.847862702	0.829	0.898	9.41E-94	Early round SPT	SPATA42	spermatogenesis associated 42 (non-protein coding)(SPATA42)
RAC3.5	2.80E-211	-0.857813079	0.694	0.761	5.60E-208	Early round SPT	RAC3	ras-related C3 botulinum toxin substrate 3 (rho family, small GTP binding protein Rac3)(RAC3)
CEP170.4	1.30E-229	-0.862046789	0.789	0.893	2.59E-226	Early round SPT	CEP170	centrosomal protein 170(CEP170)
C20orf141.5	3.45E-204	-0.86417097	0.779	0.89	6.89E-201	Early round SPT	C20orf141	chromosome 20 open reading frame 141(C20orf141)
SPINT2.3	6.41E-223	-0.871295266	0.915	0.915	1.28E-219	Early round SPT	SPINT2	serine peptidase inhibitor, Kunitz type 2(SPINT2)
CCDC112.4	0	-0.875065213	0.495	0.775	0	Early round SPT	CCDC112	coiled-coil domain containing 112(CCDC112)
SH3RF2.4	8.52E-24	-0.878387672	0.879	0.914	1.70E-20	Early round SPT	SH3RF2	SH3 domain containing ring finger 2(SH3RF2)
PCSK1N.6	0	-0.879186514	0.422	0.766	0	Early round SPT	PCSK1N	proprotein convertase subtilisin/kexin type 1 inhibitor(PCSK1N)
LINC00919.5	5.93E-62	-0.880396029	0.814	0.872	1.19E-58	Early round SPT	LINC00919	long intergenic non-protein coding RNA 919(LINC00919)
HENMT1.4	0	-0.882379303	0.751	0.85	0	Early round SPT	HENMT1	HEN1 methyltransferase homolog 1(HENMT1)
C10orf62.5	1.17E-06	-0.883032339	0.903	0.918	0.002341285	Early round SPT	C10orf62	chromosome 10 open reading frame 62(C10orf62)
TMSB10.4	5.13E-123	-0.900303475	0.762	0.797	1.03E-119	Early round SPT	TMSB10	thymosin beta 10(TMSB10)
C11orf31.4	0	-0.900858358	0.62	0.795	0	Early round SPT	C11orf31
SOX4.6	7.68E-259	-0.902220937	0.424	0.715	1.54E-255	Early round SPT	SOX4	SRY-box 4(SOX4)
BTG3.4	3.16E-302	-0.903989507	0.634	0.793	6.32E-299	Early round SPT	BTG3	BTG anti-proliferation factor 3(BTG3)
PRELID1.5	6.07E-261	-0.914194441	0.778	0.863	1.21E-257	Early round SPT	PRELID1	PRELI domain containing 1(PRELID1)
NASP.2	6.16E-224	-0.914980362	0.83	0.863	1.23E-220	Early round SPT	NASP	nuclear autoantigenic sperm protein(NASP)
NENF.5	1.70E-272	-0.915295432	0.582	0.762	3.39E-269	Early round SPT	NENF	neudesin neurotrophic factor(NENF)
FHL1.4	0	-0.917583177	0.736	0.871	0	Early round SPT	FHL1	four and a half LIM domains 1(FHL1)
NAE1.5	1.24E-278	-0.936121623	0.599	0.782	2.48E-275	Early round SPT	NAE1	NEDD8 activating enzyme E1 subunit 1(NAE1)
TKTL1.4	7.24E-70	-0.941360376	0.814	0.842	1.45E-66	Early round SPT	TKTL1	transketolase like 1(TKTL1)
LSM2.5	0	-0.947731735	0.563	0.794	0	Early round SPT	LSM2	LSM2 homolog, U6 small nuclear RNA and mRNA degradation associated(LSM2)
RCN2.5	2.96E-294	-0.949981815	0.672	0.837	5.92E-291	Early round SPT	RCN2	reticulocalbin 2(RCN2)
SRM.5	0	-0.950676401	0.399	0.768	0	Early round SPT	SRM	spermidine synthase(SRM)
LMO4.6	1.97E-262	-0.953407828	0.497	0.738	3.94E-259	Early round SPT	LMO4	LIM domain only 4(LMO4)
GAGE2A.5	8.32E-223	-0.973368063	0.677	0.786	1.66E-219	Early round SPT	GAGE2A	G antigen 2A(GAGE2A)
SMS.5	1.63E-144	-0.973783454	0.695	0.758	3.25E-141	Early round SPT	SMS	spermine synthase(SMS)
UTF1.5	3.97E-220	-0.980925569	0.636	0.734	7.94E-217	Early round SPT	UTF1	undifferentiated embryonic cell transcription factor 1(UTF1)
ZNF428.6	1.65E-76	-0.998471	0.892	0.9	3.30E-73	Early round SPT	ZNF428	zinc finger protein 428(ZNF428)
S100A10.4	0	-1.001826968	0.614	0.837	0	Early round SPT	S100A10	S100 calcium binding protein A10(S100A10)
PKM.4	0	-1.014902229	0.763	0.905	0	Early round SPT	PKM	pyruvate kinase, muscle(PKM)
OAZ3.4	1.25E-44	-1.015548583	0.915	0.944	2.50E-41	Early round SPT	OAZ3	ornithine decarboxylase antizyme 3(OAZ3)
NCL.3	3.01E-302	-1.021236995	0.743	0.868	6.03E-299	Early round SPT	NCL	nucleolin(NCL)
HSPB1.6	0	-1.025303789	0.387	0.718	0	Early round SPT	HSPB1	heat shock protein family B (small) member 1(HSPB1)
CCSER2.4	3.10E-305	-1.02998756	0.79	0.921	6.19E-302	Early round SPT	CCSER2	coiled-coil serine rich protein 2(CCSER2)
YWHAB.6	1.61E-221	-1.030807296	0.718	0.815	3.23E-218	Early round SPT	YWHAB	tyrosine 3-monooxygenase/tryptophan 5-monooxygenase activation protein beta(YWHAB)
PAFAH1B3.6	5.87E-230	-1.032440701	0.602	0.756	1.17E-226	Early round SPT	PAFAH1B3	platelet activating factor acetylhydrolase 1b catalytic subunit 3(PAFAH1B3)
ITM2B.4	7.22E-298	-1.041561404	0.636	0.791	1.44E-294	Early round SPT	ITM2B	integral membrane protein 2B(ITM2B)
BCAP31.6	0	-1.056071054	0.617	0.82	0	Early round SPT	BCAP31	B-cell receptor-associated protein 31(BCAP31)
RPS4Y1.5	3.22E-221	-1.056362461	0.731	0.808	6.45E-218	Early round SPT	RPS4Y1	ribosomal protein S4, Y-linked 1(RPS4Y1)
GLUL.4	4.99E-222	-1.056661243	0.856	0.918	9.98E-219	Early round SPT	GLUL	glutamate-ammonia ligase(GLUL)
MALAT1.4	4.72E-66	-1.059827115	0.99	0.967	9.43E-63	Early round SPT	MALAT1	metastasis associated lung adenocarcinoma transcript 1 (non-protein coding)(MALAT1)
CALM2.5	5.94E-266	-1.078758897	0.983	0.974	1.19E-262	Early round SPT	CALM2	calmodulin 2(CALM2)
TUBB.6	0	-1.085673547	0.567	0.8	0	Early round SPT	TUBB	tubulin beta class I(TUBB)
WBSCR22.4	3.71E-283	-1.093522742	0.846	0.892	7.42E-280	Early round SPT	WBSCR22	Williams-Beuren syndrome chromosome region 22(WBSCR22)
SMC3.4	1.60E-199	-1.126105683	0.813	0.865	3.20E-196	Early round SPT	SMC3	structural maintenance of chromosomes 3(SMC3)
PFN1.5	7.68E-205	-1.127549144	0.804	0.846	1.54E-201	Early round SPT	PFN1	profilin 1(PFN1)
RBM3.6	5.02E-244	-1.144189964	0.651	0.821	1.00E-240	Early round SPT	RBM3	RNA binding motif (RNP1, RRM) protein 3(RBM3)
C1QBP.6	0	-1.174772365	0.519	0.843	0	Early round SPT	C1QBP	complement C1q binding protein(C1QBP)
ACTB.4	2.52E-273	-1.175812833	0.874	0.908	5.04E-270	Early round SPT	ACTB	actin beta(ACTB)
HMGB2.3	0	-1.178912271	0.721	0.885	0	Early round SPT	HMGB2	high mobility group box 2(HMGB2)
B2M.6	3.76E-117	-1.188412359	0.566	0.69	7.53E-114	Early round SPT	B2M	beta-2-microglobulin(B2M)
HNRNPA2B1.4	0	-1.210258528	0.861	0.939	0	Early round SPT	HNRNPA2B1	heterogeneous nuclear ribonucleoprotein A2/B1(HNRNPA2B1)
HSP90AB1.6	0	-1.288260509	0.823	0.925	0	Early round SPT	HSP90AB1	heat shock protein 90 alpha family class B member 1(HSP90AB1)
PRDX1.6	2.93E-303	-1.291137309	0.626	0.837	5.86E-300	Early round SPT	PRDX1	peroxiredoxin 1(PRDX1)
CKS2.3	0	-1.30068756	0.907	0.931	0	Early round SPT	CKS2	CDC28 protein kinase regulatory subunit 2(CKS2)
EGFL7.6	0	-1.32154839	0.672	0.825	0	Early round SPT	EGFL7	EGF like domain multiple 7(EGFL7)
CIRBP.6	0	-1.358635571	0.748	0.867	0	Early round SPT	CIRBP	cold inducible RNA binding protein(CIRBP)
FTL.5	0	-1.404561453	0.788	0.905	0	Early round SPT	FTL	ferritin light chain(FTL)
RPL39.6	0	-1.49645544	0.635	0.836	0	Early round SPT	RPL39	ribosomal protein L39(RPL39)
IGFBP2.6	1.18E-245	-1.505634422	0.739	0.848	2.36E-242	Early round SPT	IGFBP2	insulin like growth factor binding protein 2(IGFBP2)
CST3.5	2.84E-234	-1.50677357	0.825	0.883	5.68E-231	Early round SPT	CST3	cystatin C(CST3)
FTH1.5	0	-1.525960383	0.961	0.951	0	Early round SPT	FTH1	ferritin heavy chain 1(FTH1)
TMSB4X.5	7.56E-145	-1.544335939	0.67	0.779	1.51E-141	Early round SPT	TMSB4X	thymosin beta 4, X-linked(TMSB4X)
PTMA.4	0	-1.584717254	0.967	0.95	0	Early round SPT	PTMA	prothymosin, alpha(PTMA)
PRM1.6	3.91E-20	-1.616389075	1	1	7.82E-17	Early round SPT	PRM1	protamine 1(PRM1)
RPLP1.6	2.45E-285	-1.65647432	0.989	0.991	4.91E-282	Early round SPT	RPLP1	ribosomal protein lateral stalk subunit P1(RPLP1)
TNP1.6	7.53E-05	-1.660102228	0.999	0.999	0.15054563	Early round SPT	TNP1	transition protein 1(TNP1)
RPL18.6	0	-1.711252487	0.909	0.944	0	Early round SPT	RPL18	ribosomal protein L18(RPL18)
RPSA.6	0	-1.777878254	0.991	0.982	0	Early round SPT	RPSA	ribosomal protein SA(RPSA)
RPS19.6	0	-1.829104714	0.984	0.991	0	Early round SPT	RPS19	ribosomal protein S19(RPS19)
RPS4X.6	2.09E-306	-1.860238608	0.676	0.831	4.17E-303	Early round SPT	RPS4X	ribosomal protein S4, X-linked(RPS4X)
HMGA1.6	2.15E-264	-1.862207396	0.743	0.861	4.29E-261	Early round SPT	HMGA1	high mobility group AT-hook 1(HMGA1)
RPL10.5	0	-1.86984716	0.717	0.86	0	Early round SPT	RPL10	ribosomal protein L10(RPL10)
CCNI.6	0	-1.883928812	0.837	0.909	0	Early round SPT	CCNI	cyclin I(CCNI)
HIST1H4C.4	8.21E-284	-1.97785081	0.701	0.818	1.64E-280	Early round SPT	HIST1H4C	histone cluster 1 H4 family member c(HIST1H4C)
RPS2.5	0	-2.054019088	0.981	0.982	0	Early round SPT	RPS2	ribosomal protein S2(RPS2)
RPL18A.6	0	-2.196312223	0.876	0.929	0	Early round SPT	RPL18A	ribosomal protein L18a(RPL18A)
PTGDS.3	3.72E-16	-2.242845335	0.815	0.847	7.44E-13	Early round SPT	PTGDS	prostaglandin D2 synthase(PTGDS)
PRM2.8	0	3.099433091	1	1	0	Elongating SPT	PRM2	protamine 2(PRM2)
PRM1.9	0	2.873253399	1	1	0	Elongating SPT	PRM1	protamine 1(PRM1)
LELP1.9	0	2.553591001	1	0.971	0	Elongating SPT	LELP1	late cornified envelope like proline rich 1(LELP1)
TNP1.9	0	2.428496861	1	0.999	0	Elongating SPT	TNP1	transition protein 1(TNP1)
C10orf62.9	0	2.282680186	0.999	0.913	0	Elongating SPT	C10orf62	chromosome 10 open reading frame 62(C10orf62)
TSSK6.8	0	2.26196031	0.999	0.863	0	Elongating SPT	TSSK6	testis specific serine kinase 6(TSSK6)
OAZ3.8	0	2.171348023	0.999	0.94	0	Elongating SPT	OAZ3	ornithine decarboxylase antizyme 3(OAZ3)
GLUL.7	0	2.132184778	1	0.911	0	Elongating SPT	GLUL	glutamate-ammonia ligase(GLUL)
SPATA3.8	0	2.107796709	0.997	0.888	0	Elongating SPT	SPATA3	spermatogenesis associated 3(SPATA3)
SH3RF2.8	0	2.043563963	0.997	0.908	0	Elongating SPT	SH3RF2	SH3 domain containing ring finger 2(SH3RF2)
PCP2.8	0	2.037730695	0.997	0.899	0	Elongating SPT	PCP2	Purkinje cell protein 2(PCP2)
GSG1.9	0	2.036430025	1	0.941	0	Elongating SPT	GSG1	germ cell associated 1(GSG1)
GAPDHS.8	0	1.961392582	1	0.921	0	Elongating SPT	GAPDHS	glyceraldehyde-3-phosphate dehydrogenase, spermatogenic(GAPDHS)
SPEM1.9	0	1.960495254	0.997	0.868	0	Elongating SPT	SPEM1	spermatid maturation 1(SPEM1)
TPPP2.8	0	1.959283182	1	0.933	0	Elongating SPT	TPPP2	tubulin polymerization promoting protein family member 2(TPPP2)
DCUN1D1.8	0	1.95141386	0.999	0.952	0	Elongating SPT	DCUN1D1	defective in cullin neddylation 1 domain containing 1(DCUN1D1)
SPATA42.9	0	1.944471893	0.999	0.889	0	Elongating SPT	SPATA42	spermatogenesis associated 42 (non-protein coding)(SPATA42)
TSPAN16.9	0	1.898695634	0.998	0.865	0	Elongating SPT	TSPAN16	tetraspanin 16(TSPAN16)
SPTY2D1-AS1.9	0	1.882792915	1	0.952	0	Elongating SPT	SPTY2D1-AS1	SPTY2D1 antisense RNA 1(SPTY2D1-AS1)
C20orf141.9	0	1.863871737	0.996	0.879	0	Elongating SPT	C20orf141	chromosome 20 open reading frame 141(C20orf141)
SMCP.8	0	1.859083418	1	0.958	0	Elongating SPT	SMCP	sperm mitochondria associated cysteine rich protein(SMCP)
CXCL16.7	0	1.846508237	0.997	0.879	0	Elongating SPT	CXCL16	C-X-C motif chemokine ligand 16(CXCL16)
C16orf82.9	0	1.840539712	0.998	0.91	0	Elongating SPT	C16orf82	chromosome 16 open reading frame 82(C16orf82)
PAQR7.6	0	1.791000724	0.991	0.836	0	Elongating SPT	PAQR7	progestin and adipoQ receptor family member 7(PAQR7)
LINC00608.8	0	1.790854679	0.999	0.861	0	Elongating SPT	LINC00608	long intergenic non-protein coding RNA 608(LINC00608)
PROCA1.7	0	1.778100834	1	0.928	0	Elongating SPT	PROCA1	protein interacting with cyclin A1(PROCA1)
C2orf57.9	0	1.775981892	0.995	0.873	0	Elongating SPT	C2orf57	chromosome 2 open reading frame 57(C2orf57)
ACAP1.6	0	1.770731159	0.99	0.84	0	Elongating SPT	ACAP1	ArfGAP with coiled-coil, ankyrin repeat and PH domains 1(ACAP1)
UBL4B.9	0	1.744870071	0.999	0.924	0	Elongating SPT	UBL4B	ubiquitin like 4B(UBL4B)
FSCN3.1	0	1.726351786	0.976	0.833	0	Elongating SPT	FSCN3	fascin actin-bundling protein 3(FSCN3)
CLPB.9	0	1.684698137	0.999	0.897	0	Elongating SPT	CLPB	ClpB homolog, mitochondrial AAA ATPase chaperonin(CLPB)
C12orf54.7	0	1.681157113	0.984	0.832	0	Elongating SPT	C12orf54	chromosome 12 open reading frame 54(C12orf54)
IQCF3.8	0	1.681025016	0.997	0.893	0	Elongating SPT	IQCF3	IQ motif containing F3(IQCF3)
DNAJB8.9	0	1.674788015	0.995	0.879	0	Elongating SPT	DNAJB8	DnaJ heat shock protein family (Hsp40) member B8(DNAJB8)
C17orf74.2	0	1.673811803	0.981	0.841	0	Elongating SPT	C17orf74	chromosome 17 open reading frame 74(C17orf74)
CRISP2.7	0	1.66862532	1	0.977	0	Elongating SPT	CRISP2	cysteine rich secretory protein 2(CRISP2)
CEP170.7	0	1.64574782	0.995	0.882	0	Elongating SPT	CEP170	centrosomal protein 170(CEP170)
CCDC91.9	0	1.624874628	0.999	0.91	0	Elongating SPT	CCDC91	coiled-coil domain containing 91(CCDC91)
DGCR14.5	0	1.622863419	0.985	0.859	0	Elongating SPT	DGCR14	DiGeorge syndrome critical region gene 14(DGCR14)
PTP4A1.7	0	1.622273321	0.991	0.883	0	Elongating SPT	PTP4A1	protein tyrosine phosphatase type IVA, member 1(PTP4A1)
LEMD1.9	0	1.609649545	0.984	0.872	0	Elongating SPT	LEMD1	LEM domain containing 1(LEMD1)
TEX37.9	0	1.604152581	0.973	0.836	0	Elongating SPT	TEX37	testis expressed 37(TEX37)
FNDC8.6	0	1.592614772	0.983	0.835	0	Elongating SPT	FNDC8	fibronectin type III domain containing 8(FNDC8)
SPATA18.6	0	1.586287149	0.988	0.828	0	Elongating SPT	SPATA18	spermatogenesis associated 18(SPATA18)
CCNY.6	0	1.549446487	0.991	0.82	0	Elongating SPT	CCNY	cyclin Y(CCNY)
CAPZA3.9	0	1.548012206	0.975	0.925	0	Elongating SPT	CAPZA3	capping actin protein of muscle Z-line alpha subunit 3(CAPZA3)
C9orf24.7	0	1.543258709	0.977	0.877	0	Elongating SPT	C9orf24	chromosome 9 open reading frame 24(C9orf24)
SMKR1.8	0	1.542209615	0.999	0.921	0	Elongating SPT	SMKR1	small lysine rich protein 1(SMKR1)
CARHSP1.9	0	1.540001195	1	0.952	0	Elongating SPT	CARHSP1	calcium regulated heat stable protein 1(CARHSP1)
BPIFA3.9	0	1.539537997	0.988	0.873	0	Elongating SPT	BPIFA3	BPI fold containing family A member 3(BPIFA3)
DNAJC4.5	0	1.527722842	0.98	0.826	0	Elongating SPT	DNAJC4	DnaJ heat shock protein family (Hsp40) member C4(DNAJC4)
H1FNT.9	0	1.498299639	0.993	0.912	0	Elongating SPT	H1FNT	H1 histone family member N, testis specific(H1FNT)
PRM3.8	0	1.493986445	0.979	0.854	0	Elongating SPT	PRM3	protamine 3(PRM3)
CABS1.9	0	1.48667051	0.986	0.891	0	Elongating SPT	CABS1	calcium binding protein, spermatid associated 1(CABS1)
GABRG3-AS1.8	0	1.474488778	0.982	0.846	0	Elongating SPT	GABRG3-AS1	GABRG3 antisense RNA 1(GABRG3-AS1)
MFAP3L.2	0	1.472392902	0.977	0.819	0	Elongating SPT	MFAP3L	microfibrillar associated protein 3 like(MFAP3L)
ISG20L2.7	0	1.467640506	0.993	0.864	0	Elongating SPT	ISG20L2	interferon stimulated exonuclease gene 20 like 2(ISG20L2)
AKAP1.2	0	1.463365601	0.972	0.775	0	Elongating SPT	AKAP1	A-kinase anchoring protein 1(AKAP1)
IQCF1.9	0	1.462430339	0.95	0.897	0	Elongating SPT	IQCF1	IQ motif containing F1(IQCF1)
FAM120B.5	0	1.449450744	0.982	0.825	0	Elongating SPT	FAM120B	family with sequence similarity 120B(FAM120B)
ACTL7A.9	0	1.446217049	0.989	0.919	0	Elongating SPT	ACTL7A	actin like 7A(ACTL7A)
C3orf22.1	0	1.443966765	0.957	0.822	0	Elongating SPT	C3orf22	chromosome 3 open reading frame 22(C3orf22)
ADIG.2	0	1.442097776	0.968	0.821	0	Elongating SPT	ADIG	adipogenin(ADIG)
ACTRT2.9	0	1.436833109	0.993	0.899	0	Elongating SPT	ACTRT2	actin related protein T2(ACTRT2)
REEP6.5	0	1.436649689	0.99	0.882	0	Elongating SPT	REEP6	receptor accessory protein 6(REEP6)
CCSER2.7	0	1.424989112	0.997	0.909	0	Elongating SPT	CCSER2	coiled-coil serine rich protein 2(CCSER2)
TNP2.1	0	1.422354814	0.871	0.831	0	Elongating SPT	TNP2	transition protein 2(TNP2)
RANGAP1.1	0	1.419123397	0.956	0.825	0	Elongating SPT	RANGAP1	Ran GTPase activating protein 1(RANGAP1)
HMGB4.8	0	1.416585971	0.996	0.986	0	Elongating SPT	HMGB4	high mobility group box 4(HMGB4)
PHOSPHO1.1	0	1.393605654	0.923	0.801	0	Elongating SPT	PHOSPHO1	phosphoethanolamine/phosphocholine phosphatase(PHOSPHO1)
RNF138.4	0	1.393205329	0.997	0.916	0	Elongating SPT	RNF138	ring finger protein 138(RNF138)
BANF2.9	0	1.381586148	0.969	0.874	0	Elongating SPT	BANF2	barrier to autointegration factor 2(BANF2)
CCDC70.9	0	1.377591018	0.986	0.883	0	Elongating SPT	CCDC70	coiled-coil domain containing 70(CCDC70)
FAM187B.1	0	1.373238777	0.965	0.8	0	Elongating SPT	FAM187B	family with sequence similarity 187 member B(FAM187B)
PRH1.4	0	1.362833383	0.964	0.862	0	Elongating SPT	PRH1	proline rich protein HaeIII subfamily 1(PRH1)
IQCF2.9	0	1.354742477	0.88	0.854	0	Elongating SPT	IQCF2	IQ motif containing F2(IQCF2)
TEX36-AS1.1	0	1.340900011	0.895	0.805	0	Elongating SPT	TEX36-AS1	TEX36 antisense RNA 1(TEX36-AS1)
ST6GALNAC2.2	0	1.336281021	0.966	0.832	0	Elongating SPT	ST6GALNAC2	ST6 N-acetylgalactosaminide alpha-2,6-sialyltransferase 2(ST6GALNAC2)
NDUFA13.4	0	1.319707467	0.987	0.88	0	Elongating SPT	NDUFA13	NADH:ubiquinone oxidoreductase subunit A13(NDUFA13)
C1orf234.7	0	1.316241302	0.987	0.867	0	Elongating SPT	C1orf234	chromosome 1 open reading frame 234(C1orf234)
CUL9.3	0	1.307770469	0.975	0.827	0	Elongating SPT	CUL9	cullin 9(CUL9)
DNAJC5B.9	0	1.295444259	0.977	0.88	0	Elongating SPT	DNAJC5B	DnaJ heat shock protein family (Hsp40) member C5 beta(DNAJC5B)
MORN3.1	0	1.294319461	0.929	0.778	0	Elongating SPT	MORN3	MORN repeat containing 3(MORN3)
TMEM31.1	0	1.293194326	0.924	0.801	0	Elongating SPT	TMEM31	transmembrane protein 31(TMEM31)
AKAP4.5	0	1.285473147	0.957	0.836	0	Elongating SPT	AKAP4	A-kinase anchoring protein 4(AKAP4)
TMCO5A.9	0	1.285187393	0.986	0.889	0	Elongating SPT	TMCO5A	transmembrane and coiled-coil domains 5A(TMCO5A)
ACSBG2.6	0	1.259466985	0.965	0.849	0	Elongating SPT	ACSBG2	acyl-CoA synthetase bubblegum family member 2(ACSBG2)
UBE2J1.5	0	1.255603173	0.939	0.8	0	Elongating SPT	UBE2J1	ubiquitin conjugating enzyme E2 J1(UBE2J1)
SPATA12.1	0	1.244886284	0.963	0.832	0	Elongating SPT	SPATA12	spermatogenesis associated 12(SPATA12)
C5orf52.3	0	1.240422392	0.963	0.857	0	Elongating SPT	C5orf52	chromosome 5 open reading frame 52(C5orf52)
SPATA19.8	0	1.228282646	0.939	0.854	0	Elongating SPT	SPATA19	spermatogenesis associated 19(SPATA19)
ACTL9.8	0	1.210534401	0.963	0.885	0	Elongating SPT	ACTL9	actin like 9(ACTL9)
GTSF1L.9	0	1.189002693	0.99	0.925	0	Elongating SPT	GTSF1L	gametocyte specific factor 1 like(GTSF1L)
TEX35.9	0	1.182149762	0.894	0.887	0	Elongating SPT	TEX35	testis expressed 35(TEX35)
GPX4.7	0	1.173541536	1	0.998	0	Elongating SPT	GPX4	glutathione peroxidase 4(GPX4)
SPANXB1.5	0	1.170619267	0.921	0.874	0	Elongating SPT	SPANXB1	SPANX family member B1(SPANXB1)
HIP1.1	0	1.167653294	0.903	0.772	0	Elongating SPT	HIP1	huntingtin interacting protein 1(HIP1)
SAMD4A.8	0	1.167147575	0.979	0.873	0	Elongating SPT	SAMD4A	sterile alpha motif domain containing 4A(SAMD4A)
METAP1.5	0	1.159009826	0.942	0.79	0	Elongating SPT	METAP1	methionyl aminopeptidase 1(METAP1)
EIF4H.6	0	1.158138733	0.987	0.921	0	Elongating SPT	EIF4H	eukaryotic translation initiation factor 4H(EIF4H)
CDHR2.1	0	1.157389876	0.918	0.785	0	Elongating SPT	CDHR2	cadherin related family member 2(CDHR2)
CXorf65.1	0	1.149052195	0.884	0.817	0	Elongating SPT	CXorf65	chromosome X open reading frame 65(CXorf65)
CCDC179.6	0	1.146296192	0.859	0.819	0	Elongating SPT	CCDC179	coiled-coil domain containing 179(CCDC179)
SMIM6.6	0	1.141544881	0.878	0.838	0	Elongating SPT	SMIM6	small integral membrane protein 6(SMIM6)
TEX38.10	0	1.1313407	0.997	0.926	0	Elongating SPT	TEX38	testis expressed 38(TEX38)
GLRX2.6	0	1.129552544	0.978	0.842	0	Elongating SPT	GLRX2	glutaredoxin 2(GLRX2)
SPERT.7	0	1.123013789	0.916	0.873	0	Elongating SPT	SPERT	spermatid associated(SPERT)
FAM166A.7	0	1.12111378	0.964	0.85	0	Elongating SPT	FAM166A	family with sequence similarity 166 member A(FAM166A)
LRRD1.1	0	1.119544327	0.888	0.746	0	Elongating SPT	LRRD1	leucine rich repeats and death domain containing 1(LRRD1)
TSPAN1.1	0	1.115441094	0.892	0.767	0	Elongating SPT	TSPAN1	tetraspanin 1(TSPAN1)
PSMF1.6	0	1.115132812	0.999	0.969	0	Elongating SPT	PSMF1	proteasome inhibitor subunit 1(PSMF1)
BAG1.4	0	1.115007557	0.988	0.908	0	Elongating SPT	BAG1	BCL2 associated athanogene 1(BAG1)
ODF3L2	0	1.108376326	0.892	0.733	0	Elongating SPT	ODF3L2	outer dense fiber of sperm tails 3 like 2(ODF3L2)
ODF3B.1	0	1.095700476	0.919	0.752	0	Elongating SPT	ODF3B	outer dense fiber of sperm tails 3B(ODF3B)
C16orf78.1	0	1.093783632	0.862	0.796	0	Elongating SPT	C16orf78	chromosome 16 open reading frame 78(C16orf78)
FLJ27354.1	0	1.080613954	0.872	0.737	0	Elongating SPT	FLJ27354	uncharacterized LOC400761(FLJ27354)
C2orf88.5	0	1.076141773	0.909	0.902	0	Elongating SPT	C2orf88	chromosome 2 open reading frame 88(C2orf88)
FAM71E1.9	0	1.074669298	0.932	0.931	0	Elongating SPT	FAM71E1	family with sequence similarity 71 member E1(FAM71E1)
C9orf173.2	0	1.071611954	0.909	0.84	0	Elongating SPT	C9orf173
C10orf82.8	0	1.060857223	0.918	0.858	0	Elongating SPT	C10orf82	chromosome 10 open reading frame 82(C10orf82)
CSMD2-AS1.9	0	1.059426043	0.947	0.856	0	Elongating SPT	CSMD2-AS1	CSMD2 antisense RNA 1(CSMD2-AS1)
CCDC54.9	0	1.0355615	0.952	0.889	0	Elongating SPT	CCDC54	coiled-coil domain containing 54(CCDC54)
SPATA3-AS1.5	0	1.028542259	0.933	0.834	0	Elongating SPT	SPATA3-AS1	SPATA3 antisense RNA 1 (head to head)(SPATA3-AS1)
IRGC.9	0	1.024192973	0.951	0.878	0	Elongating SPT	IRGC	immunity related GTPase cinema(IRGC)
SLIT1-AS1.1	0	1.017413498	0.846	0.803	0	Elongating SPT	SLIT1-AS1	SLIT1 antisense RNA 1(SLIT1-AS1)
GTF3C2-AS1.1	0	0.99670079	0.903	0.803	0	Elongating SPT	GTF3C2-AS1	GTF3C2 antisense RNA 1(GTF3C2-AS1)
CT83.7	0	0.996336278	0.91	0.849	0	Elongating SPT	CT83	cancer/testis antigen 83(CT83)
MAP3K14-AS1.1	0	0.996068595	0.921	0.813	0	Elongating SPT	MAP3K14-AS1	MAP3K14 antisense RNA 1(MAP3K14-AS1)
UBQLNL.1	0	0.995103509	0.873	0.75	0	Elongating SPT	UBQLNL	ubiquilin-like(UBQLNL)
UBQLN3.7	0	0.992998199	0.956	0.871	0	Elongating SPT	UBQLN3	ubiquilin 3(UBQLN3)
OSBPL10.1	0	0.990708123	0.918	0.774	0	Elongating SPT	OSBPL10	oxysterol binding protein like 10(OSBPL10)
LINC01350.8	0	0.983496746	0.881	0.849	0	Elongating SPT	LINC01350	long intergenic non-protein coding RNA 1350(LINC01350)
FAM81B.8	0	0.97738814	0.969	0.863	0	Elongating SPT	FAM81B	family with sequence similarity 81 member B(FAM81B)
OTUB2.1	0	0.977143617	0.918	0.81	0	Elongating SPT	OTUB2	OTU deubiquitinase, ubiquitin aldehyde binding 2(OTUB2)
TEX26.8	0	0.974233839	0.952	0.85	0	Elongating SPT	TEX26	testis expressed 26(TEX26)
GNG2.8	0	0.971472968	0.889	0.867	0	Elongating SPT	GNG2	G protein subunit gamma 2(GNG2)
HEMGN.9	0	0.968833604	0.884	0.839	0	Elongating SPT	HEMGN	hemogen(HEMGN)
OXCT2.1	0	0.968198862	0.905	0.793	0	Elongating SPT	OXCT2	3-oxoacid CoA-transferase 2(OXCT2)
FHL5.9	0	0.95949493	0.912	0.887	0	Elongating SPT	FHL5	four and a half LIM domains 5(FHL5)
TSSK3.1	0	0.957065003	0.878	0.824	0	Elongating SPT	TSSK3	testis specific serine kinase 3(TSSK3)
C17orf105.8	0	0.951610699	0.911	0.887	0	Elongating SPT	C17orf105	chromosome 17 open reading frame 105(C17orf105)
PPP2R2B.1	0	0.945052161	0.867	0.761	0	Elongating SPT	PPP2R2B	protein phosphatase 2 regulatory subunit Bbeta(PPP2R2B)
FAM71F1.9	0	0.937347198	0.953	0.853	0	Elongating SPT	FAM71F1	family with sequence similarity 71 member F1(FAM71F1)
SLFNL1.1	0	0.933066014	0.88	0.802	0	Elongating SPT	SLFNL1	schlafen like 1(SLFNL1)
FAM229A.8	0	0.927671396	0.975	0.93	0	Elongating SPT	FAM229A	family with sequence similarity 229 member A(FAM229A)
AKAP14.1	0	0.918920816	0.896	0.836	0	Elongating SPT	AKAP14	A-kinase anchoring protein 14(AKAP14)
NTRK3-AS1.1	0	0.916448618	0.842	0.781	0	Elongating SPT	NTRK3-AS1	NTRK3 antisense RNA 1(NTRK3-AS1)
TMEM210.9	0	0.911396489	0.96	0.855	0	Elongating SPT	TMEM210	transmembrane protein 210(TMEM210)
TUBA4A.1	0	0.897193441	0.849	0.8	0	Elongating SPT	TUBA4A	tubulin alpha 4a(TUBA4A)
FAM71C.1	0	0.896938345	0.839	0.766	0	Elongating SPT	FAM71C	family with sequence similarity 71 member C(FAM71C)
SPATA20.6	0	0.890598823	0.943	0.847	0	Elongating SPT	SPATA20	spermatogenesis associated 20(SPATA20)
SBDS.3	0	0.880294908	0.939	0.93	0	Elongating SPT	SBDS	SBDS ribosome assembly guanine nucleotide exchange factor(SBDS)
PFN3.2	0	0.879318587	0.898	0.805	0	Elongating SPT	PFN3	profilin 3(PFN3)
RNF133.1	0	0.875449618	0.908	0.763	0	Elongating SPT	RNF133	ring finger protein 133(RNF133)
TSPAN6.3	0	0.870574765	0.904	0.764	0	Elongating SPT	TSPAN6	tetraspanin 6(TSPAN6)
SLC38A7.1	0	0.870074139	0.897	0.903	0	Elongating SPT	SLC38A7	solute carrier family 38 member 7(SLC38A7)
HYPM.1	0	0.867277277	0.851	0.825	0	Elongating SPT	HYPM	huntingtin interacting protein M(HYPM)
DNAJA4.4	0	0.844295203	0.913	0.812	0	Elongating SPT	DNAJA4	DnaJ heat shock protein family (Hsp40) member A4(DNAJA4)
LINC00943.8	0	0.842552865	0.933	0.841	0	Elongating SPT	LINC00943	long intergenic non-protein coding RNA 943(LINC00943)
NFKBIB.5	3.03E-257	0.822976099	0.862	0.842	6.07E-254	Elongating SPT	NFKBIB	NFKB inhibitor beta(NFKBIB)
EDRF1-AS1.1	0	0.822815636	0.841	0.794	0	Elongating SPT	EDRF1-AS1	EDRF1 antisense RNA 1(EDRF1-AS1)
TIMD4.8	7.80E-267	0.817148578	0.92	0.895	1.56E-263	Elongating SPT	TIMD4	T-cell immunoglobulin and mucin domain containing 4(TIMD4)
SPANXD.2	0	0.812551574	0.859	0.835	0	Elongating SPT	SPANXD	SPANX family member D(SPANXD)
EIF4E.5	0	0.812431152	0.962	0.89	0	Elongating SPT	EIF4E	eukaryotic translation initiation factor 4E(EIF4E)
YWHAZ.5	0	0.812029976	0.982	0.926	0	Elongating SPT	YWHAZ	tyrosine 3-monooxygenase/tryptophan 5-monooxygenase activation protein zeta(YWHAZ)
ATP6V1A.1	0	0.811213043	0.907	0.769	0	Elongating SPT	ATP6V1A	ATPase H+ transporting V1 subunit A(ATP6V1A)
DGCR6.1	0	0.811199162	0.788	0.69	0	Elongating SPT	DGCR6	DiGeorge syndrome critical region gene 6(DGCR6)
FAM71F2	1.10E-303	0.81117325	0.782	0.723	2.20E-300	Elongating SPT	FAM71F2	family with sequence similarity 71 member F2(FAM71F2)
SPATA32.1	0	0.79997298	0.816	0.759	0	Elongating SPT	SPATA32	spermatogenesis associated 32(SPATA32)
FUNDC2.4	0	0.799202701	0.896	0.754	0	Elongating SPT	FUNDC2	FUN14 domain containing 2(FUNDC2)
PHF2.1	0	0.795731796	0.815	0.655	0	Elongating SPT	PHF2	PHD finger protein 2(PHF2)
C20orf144.9	0	0.773426951	0.98	0.92	0	Elongating SPT	C20orf144	chromosome 20 open reading frame 144(C20orf144)
FAM134B.8	0	0.765184584	0.91	0.82	0	Elongating SPT	FAM134B	family with sequence similarity 134 member B(FAM134B)
GPI.5	0	0.754245801	0.909	0.757	0	Elongating SPT	GPI	glucose-6-phosphate isomerase(GPI)
ZBTB20-AS1.2	1.89E-255	0.737862834	0.835	0.817	3.78E-252	Elongating SPT	ZBTB20-AS1	ZBTB20 antisense RNA 1(ZBTB20-AS1)
EEF2KMT.1	0	0.735683515	0.865	0.759	0	Elongating SPT	EEF2KMT	eukaryotic elongation factor 2 lysine methyltransferase(EEF2KMT)
C17orf50.10	0	0.733705704	0.973	0.888	0	Elongating SPT	C17orf50	chromosome 17 open reading frame 50(C17orf50)
SPZ1.2	1.63E-296	0.723517057	0.833	0.77	3.25E-293	Elongating SPT	SPZ1	spermatogenic leucine zipper 1(SPZ1)
CSNK1G2.1	0	0.721541215	0.859	0.768	0	Elongating SPT	CSNK1G2	casein kinase 1 gamma 2(CSNK1G2)
FNDC4.5	0	0.708710855	0.904	0.775	0	Elongating SPT	FNDC4	fibronectin type III domain containing 4(FNDC4)
TFAM.5	9.56E-201	0.699205113	0.841	0.828	1.91E-197	Elongating SPT	TFAM	transcription factor A, mitochondrial(TFAM)
DKFZP434K028.1	8.43E-279	0.691036639	0.771	0.73	1.69E-275	Elongating SPT	DKFZP434K028	uncharacterized LOC26070(DKFZP434K028)
CEP295NL.1	6.14E-188	0.690104274	0.807	0.823	1.23E-184	Elongating SPT	CEP295NL	CEP295 N-terminal like(CEP295NL)
LINC01227.1	8.28E-283	0.68986657	0.797	0.795	1.66E-279	Elongating SPT	LINC01227	long intergenic non-protein coding RNA 1227(LINC01227)
C1orf100.9	2.85E-91	0.68948216	0.769	0.853	5.70E-88	Elongating SPT	C1orf100	chromosome 1 open reading frame 100(C1orf100)
FBXO39.1	1.65E-147	0.682897056	0.762	0.817	3.31E-144	Elongating SPT	FBXO39	F-box protein 39(FBXO39)
TP53I11	0	0.681338004	0.776	0.65	0	Elongating SPT	TP53I11	tumor protein p53 inducible protein 11(TP53I11)
ACTL10.7	1.07E-287	0.667740396	0.896	0.845	2.14E-284	Elongating SPT	ACTL10	actin like 10(ACTL10)
C9orf9.9	2.31E-124	0.665915487	0.884	0.929	4.62E-121	Elongating SPT	C9orf9
KLK11	2.16E-178	0.659481491	0.719	0.705	4.32E-175	Elongating SPT	KLK11	kallikrein related peptidase 11(KLK11)
PHF7.6	3.57E-284	0.651602922	0.999	0.986	7.13E-281	Elongating SPT	PHF7	PHD finger protein 7(PHF7)
CYLC1.2	5.33E-203	0.648489583	0.796	0.791	1.07E-199	Elongating SPT	CYLC1	cylicin 1(CYLC1)
GRID2.1	3.20E-232	0.646365854	0.825	0.817	6.40E-229	Elongating SPT	GRID2	glutamate ionotropic receptor delta type subunit 2(GRID2)
RAB21.4	5.08E-104	0.643827656	0.777	0.812	1.02E-100	Elongating SPT	RAB21	RAB21, member RAS oncogene family(RAB21)
FBL.6	4.29E-134	0.643112109	0.818	0.852	8.57E-131	Elongating SPT	FBL	fibrillarin(FBL)
CYLC2.9	3.05E-271	0.634916921	0.956	0.881	6.09E-268	Elongating SPT	CYLC2	cylicin 2(CYLC2)
PKM.7	1.40E-249	0.631528966	0.947	0.894	2.79E-246	Elongating SPT	PKM	pyruvate kinase, muscle(PKM)
LINC01255.2	6.26E-212	0.63137532	0.802	0.817	1.25E-208	Elongating SPT	LINC01255	long intergenic non-protein coding RNA 1255(LINC01255)
PKIB.1	1.11E-239	0.629195895	0.756	0.676	2.23E-236	Elongating SPT	PKIB	protein kinase (cAMP-dependent, catalytic) inhibitor beta(PKIB)
ACPT	6.28E-183	0.620443453	0.699	0.711	1.26E-179	Elongating SPT	ACPT	acid phosphatase, testicular(ACPT)
LINC00293.1	3.90E-211	0.617884213	0.749	0.709	7.81E-208	Elongating SPT	LINC00293	long intergenic non-protein coding RNA 293(LINC00293)
RNF151.10	5.47E-302	0.613908863	0.935	0.903	1.09E-298	Elongating SPT	RNF151	ring finger protein 151(RNF151)
RFPL3S.8	6.19E-106	0.610035706	0.773	0.805	1.24E-102	Elongating SPT	RFPL3S	RFPL3 antisense(RFPL3S)
C9orf50	2.77E-161	0.598091823	0.707	0.727	5.54E-158	Elongating SPT	C9orf50	chromosome 9 open reading frame 50(C9orf50)
PRR30.8	2.53E-224	0.597144584	0.893	0.866	5.05E-221	Elongating SPT	PRR30	proline rich 30(PRR30)
ZMIZ1	1.04E-229	0.591160394	0.705	0.586	2.08E-226	Elongating SPT	ZMIZ1	zinc finger MIZ-type containing 1(ZMIZ1)
MS4A5.9	7.30E-179	0.584384187	0.853	0.836	1.46E-175	Elongating SPT	MS4A5	membrane spanning 4-domains A5(MS4A5)
LSM14B.1	2.97E-237	0.581909111	0.816	0.714	5.94E-234	Elongating SPT	LSM14B	LSM family member 14B(LSM14B)
SCP2D1.3	1.53E-148	0.577858841	0.78	0.805	3.06E-145	Elongating SPT	SCP2D1	SCP2 sterol binding domain containing 1(SCP2D1)
HBZ	2.59E-220	0.549761664	0.717	0.608	5.17E-217	Elongating SPT	HBZ	hemoglobin subunit zeta(HBZ)
VPS45.1	1.04E-34	0.540312998	0.609	0.703	2.08E-31	Elongating SPT	VPS45	vacuolar protein sorting 45 homolog(VPS45)
C4orf36.1	1.12E-197	0.536029597	0.725	0.656	2.24E-194	Elongating SPT	C4orf36	chromosome 4 open reading frame 36(C4orf36)
IFT172.1	4.56E-114	0.531948235	0.741	0.786	9.12E-111	Elongating SPT	IFT172	intraflagellar transport 172(IFT172)
IGSF11-AS1.7	3.86E-190	0.525886919	0.842	0.821	7.73E-187	Elongating SPT	IGSF11-AS1	IGSF11 antisense RNA 1(IGSF11-AS1)
CBY3.1	1.07E-83	0.525051578	0.658	0.746	2.15E-80	Elongating SPT	CBY3	chibby family member 3(CBY3)
KIF5C.1	6.50E-204	0.52014421	0.791	0.706	1.30E-200	Elongating SPT	KIF5C	kinesin family member 5C(KIF5C)
PRSS37.1	3.45E-154	0.519387701	0.76	0.794	6.90E-151	Elongating SPT	PRSS37	protease, serine 37(PRSS37)
DHRS3	8.42E-192	0.515818402	0.711	0.662	1.68E-188	Elongating SPT	DHRS3	dehydrogenase/reductase 3(DHRS3)
MCM8-AS1	5.84E-134	0.513492617	0.647	0.631	1.17E-130	Elongating SPT	MCM8-AS1	MCM8 antisense RNA 1(MCM8-AS1)
TMEM215	7.34E-93	0.510787874	0.629	0.696	1.47E-89	Elongating SPT	TMEM215	transmembrane protein 215(TMEM215)
HNRNPH1.1	8.63E-200	-0.500249986	0.473	0.827	1.73E-196	Elongating SPT	HNRNPH1	heterogeneous nuclear ribonucleoprotein H1 (H)(HNRNPH1)
LACE1.9	3.53E-101	-0.501025813	0.491	0.852	7.05E-98	Elongating SPT	LACE1	lactation elevated 1(LACE1)
CLSPN.2	1.29E-180	-0.501536251	0.306	0.686	2.57E-177	Elongating SPT	CLSPN	claspin(CLSPN)
FAM213A.2	3.57E-162	-0.501687453	0.369	0.682	7.14E-159	Elongating SPT	FAM213A	family with sequence similarity 213 member A(FAM213A)
OIP5.3	3.60E-223	-0.505307747	0.261	0.712	7.21E-220	Elongating SPT	OIP5	Opa interacting protein 5(OIP5)
RNF113B.6	1.53E-190	-0.505436288	0.42	0.789	3.05E-187	Elongating SPT	RNF113B	ring finger protein 113B(RNF113B)
FAM24A.6	2.09E-224	-0.505600084	0.348	0.783	4.18E-221	Elongating SPT	FAM24A	family with sequence similarity 24 member A(FAM24A)
CYC1.1	1.65E-224	-0.506007751	0.474	0.829	3.30E-221	Elongating SPT	CYC1	cytochrome c1(CYC1)
MLLT10.4	4.82E-162	-0.506062866	0.405	0.806	9.63E-159	Elongating SPT	MLLT10	myeloid/lymphoid or mixed-lineage leukemia; translocated to, 10(MLLT10)
HLA-C	1.38E-281	-0.506080932	0.419	0.776	2.76E-278	Elongating SPT	HLA-C	major histocompatibility complex, class I, C(HLA-C)
MXD4.6	1.26E-112	-0.507427124	0.435	0.692	2.52E-109	Elongating SPT	MXD4	MAX dimerization protein 4(MXD4)
CLDND2.8	0	-0.507537202	0.304	0.834	0	Elongating SPT	CLDND2	claudin domain containing 2(CLDND2)
PDRG1.3	2.41E-271	-0.509179955	0.283	0.742	4.82E-268	Elongating SPT	PDRG1	p53 and DNA damage regulated 1(PDRG1)
RTKN2.5	8.75E-137	-0.510575687	0.428	0.771	1.75E-133	Elongating SPT	RTKN2	rhotekin 2(RTKN2)
TMEM243.4	2.54E-221	-0.511506979	0.303	0.714	5.08E-218	Elongating SPT	TMEM243	transmembrane protein 243(TMEM243)
ARL6IP1.2	3.32E-223	-0.512059673	0.401	0.764	6.64E-220	Elongating SPT	ARL6IP1	ADP ribosylation factor like GTPase 6 interacting protein 1(ARL6IP1)
ADAM18.6	7.38E-232	-0.512660456	0.374	0.778	1.48E-228	Elongating SPT	ADAM18	ADAM metallopeptidase domain 18(ADAM18)
CD74.9	1.10E-47	-0.513247527	0.413	0.638	2.19E-44	Elongating SPT	CD74	CD74 molecule(CD74)
TPTE.3	2.99E-151	-0.51458675	0.41	0.691	5.99E-148	Elongating SPT	TPTE	transmembrane phosphatase with tensin homology(TPTE)
LVCAT1.6	0	-0.515701895	0.281	0.796	0	Elongating SPT	LVCAT1	liver cancer-associated transcript 1(LVCAT1)
CD320.3	1.70E-231	-0.517366335	0.364	0.787	3.41E-228	Elongating SPT	CD320	CD320 molecule(CD320)
HLA-A.4	1.11E-151	-0.518157383	0.605	0.87	2.21E-148	Elongating SPT	HLA-A	major histocompatibility complex, class I, A(HLA-A)
DHFR.2	0	-0.518634929	0.331	0.8	0	Elongating SPT	DHFR	dihydrofolate reductase(DHFR)
FAM174A.1	7.52E-243	-0.522478782	0.331	0.736	1.50E-239	Elongating SPT	FAM174A	family with sequence similarity 174 member A(FAM174A)
CSTB.6	4.86E-247	-0.524331373	0.274	0.721	9.71E-244	Elongating SPT	CSTB	cystatin B(CSTB)
SFMBT1.3	4.56E-201	-0.524521315	0.46	0.797	9.13E-198	Elongating SPT	SFMBT1	Scm-like with four mbt domains 1(SFMBT1)
ZC2HC1C.8	4.56E-60	-0.526047399	0.618	0.853	9.12E-57	Elongating SPT	ZC2HC1C	zinc finger C2HC-type containing 1C(ZC2HC1C)
TM2D1.3	1.11E-248	-0.526094896	0.359	0.743	2.22E-245	Elongating SPT	TM2D1	TM2 domain containing 1(TM2D1)
SIGIRR.7	1.89E-254	-0.52841991	0.338	0.739	3.77E-251	Elongating SPT	SIGIRR	single Ig and TIR domain containing(SIGIRR)
DMRT1.5	9.40E-195	-0.528566887	0.333	0.714	1.88E-191	Elongating SPT	DMRT1	doublesex and mab-3 related transcription factor 1(DMRT1)
C1orf185.9	1.69E-156	-0.533680565	0.398	0.832	3.38E-153	Elongating SPT	C1orf185	chromosome 1 open reading frame 185(C1orf185)
S100A6.9	4.20E-54	-0.533806326	0.396	0.646	8.40E-51	Elongating SPT	S100A6	S100 calcium binding protein A6(S100A6)
NLRP1.8	9.45E-148	-0.534199153	0.487	0.849	1.89E-144	Elongating SPT	NLRP1	NLR family pyrin domain containing 1(NLRP1)
RABGGTA.6	2.27E-167	-0.536586827	0.322	0.68	4.54E-164	Elongating SPT	RABGGTA	Rab geranylgeranyltransferase alpha subunit(RABGGTA)
RTCB.3	2.23E-260	-0.538757007	0.353	0.755	4.46E-257	Elongating SPT	RTCB	RNA 2',3'-cyclic phosphate and 5'-OH ligase(RTCB)
HPRT1.8	9.88E-150	-0.541477786	0.479	0.759	1.98E-146	Elongating SPT	HPRT1	hypoxanthine phosphoribosyltransferase 1(HPRT1)
EID1.1	3.24E-274	-0.544818835	0.374	0.768	6.47E-271	Elongating SPT	EID1	EP300 interacting inhibitor of differentiation 1(EID1)
JUN.3	1.27E-189	-0.545165482	0.168	0.64	2.55E-186	Elongating SPT	JUN	Jun proto-oncogene, AP-1 transcription factor subunit(JUN)
SPPL3.2	1.74E-240	-0.548881109	0.385	0.754	3.47E-237	Elongating SPT	SPPL3	signal peptide peptidase like 3(SPPL3)
TXNIP.7	2.26E-126	-0.549056062	0.229	0.621	4.53E-123	Elongating SPT	TXNIP	thioredoxin interacting protein(TXNIP)
CCDC89.7	5.63E-304	-0.550824296	0.328	0.833	1.13E-300	Elongating SPT	CCDC89	coiled-coil domain containing 89(CCDC89)
TCEAL4.6	1.03E-209	-0.551186686	0.234	0.685	2.07E-206	Elongating SPT	TCEAL4	transcription elongation factor A like 4(TCEAL4)
GLB1L.4	0	-0.552426203	0.361	0.822	0	Elongating SPT	GLB1L	galactosidase beta 1 like(GLB1L)
AARD.4	4.60E-182	-0.553240588	0.351	0.699	9.20E-179	Elongating SPT	AARD	alanine and arginine rich domain containing protein(AARD)
FSD1.7	6.63E-240	-0.555070483	0.338	0.721	1.33E-236	Elongating SPT	FSD1	fibronectin type III and SPRY domain containing 1(FSD1)
RHOC.8	1.18E-142	-0.557959786	0.428	0.731	2.37E-139	Elongating SPT	RHOC	ras homolog family member C(RHOC)
STK17A.2	0	-0.558179706	0.414	0.84	0	Elongating SPT	STK17A	serine/threonine kinase 17a(STK17A)
ZNF793-AS1.3	8.15E-201	-0.558406394	0.428	0.773	1.63E-197	Elongating SPT	ZNF793-AS1	ZNF793 antisense RNA 1 (head to head)(ZNF793-AS1)
PLK1.6	0	-0.559902181	0.363	0.8	0	Elongating SPT	PLK1	polo like kinase 1(PLK1)
TCF3.7	4.46E-224	-0.562701916	0.242	0.692	8.92E-221	Elongating SPT	TCF3	transcription factor 3(TCF3)
SDF2L1.3	1.50E-233	-0.564245405	0.438	0.809	3.00E-230	Elongating SPT	SDF2L1	stromal cell derived factor 2 like 1(SDF2L1)
[truncated: 4,236 more rows]
