# Supplementary material for: Integration and gene co-expression network analysis of scRNA-seq transcriptomes reveal heterogeneity and key functional genes in human spermatogenesis
Source: Sci Rep. 2021 Sep 27;11:19089. doi: 10.1038/s41598-021-98267-3 (PMC8476490; doi:10.1038/s41598-021-98267-3)
Supplement: Supplementary file 3 — Supplementary Information 3. [file 41598_2021_98267_MOESM3_ESM.xlsx]

## Sheet: Sheet1
Table S2. Betweenness centrality and p-values for each node of WGCN of the integrated data
	Nodes	Betweenness(Weight)	p-value
1	DNAJC5B	Betweenness(Weight): 462602.0	0.00058
2	C1orf194	Betweenness(Weight): 261045.0	0.00136
3	HSP90AB1	Betweenness(Weight): 207328.0	0.00186
4	BST2	Betweenness(Weight): 128846.0	0.0029
5	EEF1A1	Betweenness(Weight): 108646.0	0.00357
6	CRISP2	Betweenness(Weight): 107544.0	0.00397
7	PTMS	Betweenness(Weight): 97571.0	0.00497
8	NFKBIA	Betweenness(Weight): 76317.0	0.00577
9	CDKN3	Betweenness(Weight): 76059.0	0.00615
10	HLA-DRA	Betweenness(Weight): 73951.0	0.00695
11	RPL10	Betweenness(Weight): 64128.0	0.0079
12	TPM2	Betweenness(Weight): 59015.0	0.00818
13	S100A6	Betweenness(Weight): 48070.0	0.00897
14	TMSB4X	Betweenness(Weight): 47868.0	0.00984
15	ANXA2	Betweenness(Weight): 42990.0	0.01065
16	MFSD6L	Betweenness(Weight): 38905.0	0.01081
17	TMSB10	Betweenness(Weight): 37497.0	0.01162
18	TCEAL4	Betweenness(Weight): 37277.0	0.01224
19	EID1	Betweenness(Weight): 37197.0	0.01329
20	RPSA	Betweenness(Weight): 31095.0	0.01371
21	TPD52L3	Betweenness(Weight): 28323.0	0.01407
22	LTBP4	Betweenness(Weight): 26885.0	0.01581
23	KCNMB1	Betweenness(Weight): 26543.0	0.01657
24	SPACA7	Betweenness(Weight): 22937.0	0.01633
25	SRGN	Betweenness(Weight): 20790.0	0.01774
26	TIMP2	Betweenness(Weight): 19809.0	0.01793
27	PHF7	Betweenness(Weight): 19429.0	0.0192
28	FTH1	Betweenness(Weight): 18030.0	0.01927
29	RPLP1	Betweenness(Weight): 17813.0	0.0201
30	CCDC89	Betweenness(Weight): 17228.0	0.02179
31	PROCA1	Betweenness(Weight): 16686.0	0.02153
32	TEX40	Betweenness(Weight): 15875.0	0.02221
33	CD63	Betweenness(Weight): 15668.0	0.02319
34	CALM2	Betweenness(Weight): 13765.0	0.02407
35	DPEP1	Betweenness(Weight): 13679.0	0.02426
36	IGFBP7	Betweenness(Weight): 13562.0	0.02437
37	NDUFAF3	Betweenness(Weight): 12958.0	0.02588
38	COX8A	Betweenness(Weight): 11956.0	0.02694
39	JUNB	Betweenness(Weight): 11524.0	0.02733
40	TXNIP	Betweenness(Weight): 11185.0	0.02763
41	RPL18A	Betweenness(Weight): 10895.0	0.02804
42	C6orf48	Betweenness(Weight): 10626.0	0.02874
43	GAPDHS	Betweenness(Weight): 9907.0	0.03076
44	GS1-259H13.2	Betweenness(Weight): 8967.0	0.03037
45	RCN2	Betweenness(Weight): 8860.0	0.03247
46	SMARCB1	Betweenness(Weight): 8839.0	0.03156
47	FAM229A	Betweenness(Weight): 8682.0	0.03318
48	COL15A1	Betweenness(Weight): 7971.0	0.03363
49	HLA-DQA2	Betweenness(Weight): 7951.0	0.0337
50	HLA-C	Betweenness(Weight): 7564.0	0.0345
51	BOLL	Betweenness(Weight): 7336.0	0.03486
52	CD74	Betweenness(Weight): 7058.0	0.03601
53	SYCP2	Betweenness(Weight): 6952.0	0.03729
54	SMIM6	Betweenness(Weight): 6864.0	0.0374
55	HSPA2	Betweenness(Weight): 6763.0	0.0388
56	REXO2	Betweenness(Weight): 6744.0	0.03835
57	SAT1	Betweenness(Weight): 6725.0	0.03929
58	TEX38	Betweenness(Weight): 6524.0	0.0409
59	DCAF15	Betweenness(Weight): 6053.0	0.04047
60	DYNLT1	Betweenness(Weight): 5950.0	0.04196
61	SMC3	Betweenness(Weight): 5770.0	0.04304
62	SPATA8	Betweenness(Weight): 5615.0	0.04356
63	HLA-DQA1	Betweenness(Weight): 5584.0	0.04249
64	PTMA	Betweenness(Weight): 5391.0	0.04446
65	RPS19	Betweenness(Weight): 5337.0	0.04461
66	NGFRAP1	Betweenness(Weight): 5135.0	0.04505
67	RPL10A	Betweenness(Weight): 4927.0	0.04699
68	ZNF428	Betweenness(Weight): 4738.0	0.04827
69	TSHZ2	Betweenness(Weight): 4707.0	0.04758
70	CIAPIN1	Betweenness(Weight): 4659.0	0.04755
71	DAW1	Betweenness(Weight): 4334.0	0.04885
72	PDGFRB	Betweenness(Weight): 4304.0	0.04927
73	SH3BGRL	Betweenness(Weight): 4152.0	0.05025
74	PPP3R2	Betweenness(Weight): 4139.0	0.05125
75	MRPL43	Betweenness(Weight): 4019.0	0.05176
76	GSN	Betweenness(Weight): 3904.0	0.05333
77	SPERT	Betweenness(Weight): 3672.0	0.05456
78	CETN1	Betweenness(Weight): 3455.0	0.0537
79	ZMYND10	Betweenness(Weight): 3385.0	0.05427
80	CSTF1	Betweenness(Weight): 3250.0	0.05509
81	FHL5	Betweenness(Weight): 3028.0	0.05636
82	IFITM3	Betweenness(Weight): 2930.0	0.05758
83	HMGA1	Betweenness(Weight): 2908.0	0.05794
84	AIF1	Betweenness(Weight): 2872.0	0.05844
85	IL1B	Betweenness(Weight): 2872.0	0.06061
86	ZCWPW1	Betweenness(Weight): 2831.0	0.05995
87	C20orf141	Betweenness(Weight): 2828.0	0.059
88	HLA-E	Betweenness(Weight): 2776.0	0.06128
89	MFAP4	Betweenness(Weight): 2772.0	0.06116
90	HEMGN	Betweenness(Weight): 2750.0	0.06302
91	NASP	Betweenness(Weight): 2744.0	0.06353
92	C1orf185	Betweenness(Weight): 2681.0	0.0631
93	BANF2	Betweenness(Weight): 2676.0	0.06584
94	C15orf43	Betweenness(Weight): 2669.0	0.06645
95	CCNI	Betweenness(Weight): 2643.0	0.06677
96	FAM166A	Betweenness(Weight): 2641.0	0.06637
97	LYZL2	Betweenness(Weight): 2586.0	0.06723
98	SRP9	Betweenness(Weight): 2521.0	0.06518
99	FAM216A	Betweenness(Weight): 2487.0	0.06779
100	APOD	Betweenness(Weight): 2436.0	0.07017
101	YEATS4	Betweenness(Weight): 2428.0	0.06978
102	NUPR1	Betweenness(Weight): 2405.0	0.07083
103	ENG	Betweenness(Weight): 2191.0	0.07136
104	TEX264	Betweenness(Weight): 2097.0	0.07179
105	GPX4	Betweenness(Weight): 2076.0	0.07383
106	C1S	Betweenness(Weight): 1963.0	0.07331
107	ZBTB32	Betweenness(Weight): 1909.0	0.07499
108	LAMC3	Betweenness(Weight): 1803.0	0.07553
109	HORMAD1	Betweenness(Weight): 1802.0	0.0755
110	ARL3	Betweenness(Weight): 1767.0	0.0776
111	TNS1	Betweenness(Weight): 1521.0	0.07677
112	KPNA5	Betweenness(Weight): 1469.0	0.07721
113	GLTSCR2	Betweenness(Weight): 1362.0	0.07933
114	ADAM18	Betweenness(Weight): 1308.0	0.07809
115	S100A4	Betweenness(Weight): 1306.0	0.08045
116	LINC01206	Betweenness(Weight): 1290.0	0.0806
117	LINC00865	Betweenness(Weight): 1270.0	0.08143
118	SNW1	Betweenness(Weight): 1235.0	0.08213
119	DHFR	Betweenness(Weight): 1212.0	0.0823
120	TKTL2	Betweenness(Weight): 1199.0	0.08344
121	CCDC85B	Betweenness(Weight): 1185.0	0.08376
122	TPR	Betweenness(Weight): 1165.0	0.08748
123	IFI44L	Betweenness(Weight): 1144.0	0.08583
124	SPATA22	Betweenness(Weight): 1111.0	0.08573
125	FAM71F1	Betweenness(Weight): 1082.0	0.087
126	EMILIN1	Betweenness(Weight): 1078.0	0.08888
127	EGFL7	Betweenness(Weight): 1030.0	0.08929
128	CCL4L2	Betweenness(Weight): 1004.0	0.08808
129	ZPBP2	Betweenness(Weight): 927.0	0.09087
130	GPI	Betweenness(Weight): 910.0	0.08964
131	PTRF	Betweenness(Weight): 888.0	0.0933
132	DMRTB1	Betweenness(Weight): 878.0	0.09176
133	TUBA1B	Betweenness(Weight): 826.0	0.09362
134	SNRPC	Betweenness(Weight): 785.0	0.09567
135	HMGB4	Betweenness(Weight): 785.0	0.09479
136	CCNA1	Betweenness(Weight): 720.0	0.09352
137	RBBP4	Betweenness(Weight): 701.0	0.09547
138	LDHC	Betweenness(Weight): 678.0	0.09628
139	CCDC42	Betweenness(Weight): 670.0	0.09715
140	CETN3	Betweenness(Weight): 658.0	0.09702
141	TBL2	Betweenness(Weight): 657.0	0.09624
142	TSPO	Betweenness(Weight): 655.0	0.09935
143	COMMD4	Betweenness(Weight): 643.0	0.09948
144	PSMB8	Betweenness(Weight): 632.0	0.10118
145	RHOB	Betweenness(Weight): 630.0	0.10293
146	PODN	Betweenness(Weight): 617.0	0.10215
147	C2orf88	Betweenness(Weight): 586.0	0.10109
148	MKKS	Betweenness(Weight): 582.0	0.10293
149	C1QBP	Betweenness(Weight): 574.0	0.10325
150	RPL22L1	Betweenness(Weight): 554.0	0.10258
151	ART3	Betweenness(Weight): 536.0	0.10468
152	DBF4	Betweenness(Weight): 468.0	0.10622
153	RPS2	Betweenness(Weight): 467.0	0.10673
154	PEBP1	Betweenness(Weight): 455.0	0.10951
155	VIMP	Betweenness(Weight): 398.0	0.10617
156	FBL	Betweenness(Weight): 383.0	0.10984
157	SPACA3	Betweenness(Weight): 383.0	0.10836
158	BTG2	Betweenness(Weight): 350.0	0.10876
159	EIF4A2	Betweenness(Weight): 320.0	0.11192
160	TDRG1	Betweenness(Weight): 308.0	0.11187
161	PRR30	Betweenness(Weight): 270.0	0.11341
162	RPL18	Betweenness(Weight): 250.0	0.1121
163	ANKRD7	Betweenness(Weight): 236.0	0.11338
164	VCX2	Betweenness(Weight): 234.0	0.11546
165	TIMD4	Betweenness(Weight): 223.0	0.11389
166	TUBA3C	Betweenness(Weight): 203.0	0.11467
167	RNF151	Betweenness(Weight): 199.0	0.11772
168	KDM5B	Betweenness(Weight): 198.0	0.11552
169	GTSF1L	Betweenness(Weight): 186.0	0.11771
170	SPDYA	Betweenness(Weight): 185.0	0.11844
171	LINC00654	Betweenness(Weight): 174.0	0.11783
172	FAM150B	Betweenness(Weight): 172.0	0.12049
173	SMOC2	Betweenness(Weight): 133.0	0.11974
174	LINC00919	Betweenness(Weight): 122.0	0.11936
175	SQLE	Betweenness(Weight): 116.0	0.12265
176	USP11	Betweenness(Weight): 100.0	0.12319
177	POLR2E	Betweenness(Weight): 98.0	0.12325
178	LVCAT1	Betweenness(Weight): 98.0	0.12398
179	CUTC	Betweenness(Weight): 94.0	0.12511
180	FUNDC2	Betweenness(Weight): 84.0	0.12619
181	C10orf82	Betweenness(Weight): 84.0	0.12673
182	ACTL9	Betweenness(Weight): 77.0	0.12638
183	PCCB	Betweenness(Weight): 76.0	0.12772
184	SAMD4A	Betweenness(Weight): 74.0	0.12793
185	AHNAK	Betweenness(Weight): 74.0	0.12893
186	SPINK2	Betweenness(Weight): 71.0	0.12899
187	ACTRT2	Betweenness(Weight): 70.0	0.13134
188	CAV2	Betweenness(Weight): 70.0	0.12969
189	LINC01016	Betweenness(Weight): 64.0	0.13173
190	IRGC	Betweenness(Weight): 58.0	0.13356
191	NCL	Betweenness(Weight): 54.0	0.1343
192	VCX3A	Betweenness(Weight): 51.0	0.13389
193	COX20	Betweenness(Weight): 50.0	0.13563
194	FKBP6	Betweenness(Weight): 48.0	0.13634
195	C20orf195	Betweenness(Weight): 48.0	0.13516
196	SLBP	Betweenness(Weight): 46.0	0.13841
197	ADAM2	Betweenness(Weight): 41.0	0.13667
198	LY6K	Betweenness(Weight): 39.0	0.13804
199	RPL39L	Betweenness(Weight): 36.0	0.1392
200	BTG3	Betweenness(Weight): 33.0	0.1386
201	GRID2	Betweenness(Weight): 32.0	0.1409
202	SMCP	Betweenness(Weight): 30.0	0.14123
203	TIMP3	Betweenness(Weight): 29.0	0.14091
204	VCX	Betweenness(Weight): 27.0	0.14215
205	HIST1H4C	Betweenness(Weight): 26.0	0.14094
206	CCDC112	Betweenness(Weight): 22.0	0.14315
207	NAE1	Betweenness(Weight): 16.0	0.14285
208	IQCF3	Betweenness(Weight): 16.0	0.14569
209	C17orf50	Betweenness(Weight): 14.0	0.14846
210	C17orf105	Betweenness(Weight): 14.0	0.14732
211	GSG1	Betweenness(Weight): 14.0	0.14775
212	FAM71A	Betweenness(Weight): 12.0	0.14493
213	LSM7	Betweenness(Weight): 11.0	0.14702
214	RMI2	Betweenness(Weight): 10.0	0.14992
215	CNN1	Betweenness(Weight): 10.0	0.15155
216	FAM209A	Betweenness(Weight): 10.0	0.15
217	DUSP1	Betweenness(Weight): 5.0	0.15046
218	TCP10	Betweenness(Weight): 4.0	0.15592
219	KIF2B	Betweenness(Weight): 4.0	0.15265
220	SPTY2D1-AS1	Betweenness(Weight): 4.0	0.15344
221	ASB17	Betweenness(Weight): 4.0	0.15412
222	BIRC5	Betweenness(Weight): 2.0	0.15868
223	BCAP31	Betweenness(Weight): 2.0	0.15661
224	IQCF1	Betweenness(Weight): 2.0	0.15708
225	C10orf62	Betweenness(Weight): 2.0	0.15577
226	SH3RF2	Betweenness(Weight): 2.0	0.15896
227	ZFP36L2	Betweenness(Weight): 2.0	0.15742
228	RASGRP2	Betweenness(Weight): 0.0	1
229	SYNE2	Betweenness(Weight): 0.0	1
230	CCDC3	Betweenness(Weight): 0.0	1
231	SERPING1	Betweenness(Weight): 0.0	1
232	BTG1	Betweenness(Weight): 0.0	1
233	KLF6	Betweenness(Weight): 0.0	1
234	FAM9B	Betweenness(Weight): 0.0	1
235	PNMA5	Betweenness(Weight): 0.0	1
236	SNHG19	Betweenness(Weight): 0.0	1
237	CTHRC1	Betweenness(Weight): 0.0	1
238	TCL1B	Betweenness(Weight): 0.0	1
239	HEY1	Betweenness(Weight): 0.0	1
240	GIGYF1	Betweenness(Weight): 0.0	1
241	LINC01015	Betweenness(Weight): 0.0	1
242	HLA-A	Betweenness(Weight): 0.0	1
243	TYR	Betweenness(Weight): 0.0	1
244	PHGDH	Betweenness(Weight): 0.0	1
245	PMAIP1	Betweenness(Weight): 0.0	1
246	AZU1	Betweenness(Weight): 0.0	1
247	PVALB	Betweenness(Weight): 0.0	1
248	C1orf233	Betweenness(Weight): 0.0	1
249	ALDH3A1	Betweenness(Weight): 0.0	1
250	PIWIL4	Betweenness(Weight): 0.0	1
251	MSL3	Betweenness(Weight): 0.0	1
252	MIF4GD	Betweenness(Weight): 0.0	1
253	SMARCA1	Betweenness(Weight): 0.0	1
254	SIX1	Betweenness(Weight): 0.0	1
255	NPDC1	Betweenness(Weight): 0.0	1
256	GSDMD	Betweenness(Weight): 0.0	1
257	JUND	Betweenness(Weight): 0.0	1
258	IDH2	Betweenness(Weight): 0.0	1
259	PARP16	Betweenness(Weight): 0.0	1
260	DPPA2	Betweenness(Weight): 0.0	1
261	CYBA	Betweenness(Weight): 0.0	1
262	PDLIM4	Betweenness(Weight): 0.0	1
263	ST3GAL4	Betweenness(Weight): 0.0	1
264	HES4	Betweenness(Weight): 0.0	1
265	RGS14	Betweenness(Weight): 0.0	1
266	CEBPB	Betweenness(Weight): 0.0	1
267	SCT	Betweenness(Weight): 0.0	1
268	EGR4	Betweenness(Weight): 0.0	1
269	ID2	Betweenness(Weight): 0.0	1
270	RNU12	Betweenness(Weight): 0.0	1
271	CLCNKB	Betweenness(Weight): 0.0	1
272	C19orf84	Betweenness(Weight): 0.0	1
273	NRBP1	Betweenness(Weight): 0.0	1
274	KANSL1	Betweenness(Weight): 0.0	1
275	FAAP24	Betweenness(Weight): 0.0	1
276	ANKRD20A4	Betweenness(Weight): 0.0	1
277	RNASET2	Betweenness(Weight): 0.0	1
278	DND1	Betweenness(Weight): 0.0	1
279	SMOX	Betweenness(Weight): 0.0	1
280	LINC00911	Betweenness(Weight): 0.0	1
281	EPB41L4A-AS1	Betweenness(Weight): 0.0	1
282	KLF4	Betweenness(Weight): 0.0	1
283	GCC2	Betweenness(Weight): 0.0	1
284	SCD5	Betweenness(Weight): 0.0	1
285	RDH8	Betweenness(Weight): 0.0	1
286	ISG20	Betweenness(Weight): 0.0	1
287	SLC9A3R2	Betweenness(Weight): 0.0	1
288	RNPEP	Betweenness(Weight): 0.0	1
289	SETX	Betweenness(Weight): 0.0	1
290	CKMT2	Betweenness(Weight): 0.0	1
291	LOX	Betweenness(Weight): 0.0	1
292	PRC1	Betweenness(Weight): 0.0	1
293	WRN	Betweenness(Weight): 0.0	1
294	IMPA1	Betweenness(Weight): 0.0	1
295	SLAIN1	Betweenness(Weight): 0.0	1
296	TRDN	Betweenness(Weight): 0.0	1
297	DYDC2	Betweenness(Weight): 0.0	1
298	TWSG1	Betweenness(Weight): 0.0	1
299	LINC01505	Betweenness(Weight): 0.0	1
300	LINC00703	Betweenness(Weight): 0.0	1
301	RASA2	Betweenness(Weight): 0.0	1
302	ZNF222	Betweenness(Weight): 0.0	1
303	PIH1D3	Betweenness(Weight): 0.0	1
304	EPSTI1	Betweenness(Weight): 0.0	1
305	C11orf53	Betweenness(Weight): 0.0	1
306	CFAP126	Betweenness(Weight): 0.0	1
307	TFPI	Betweenness(Weight): 0.0	1
308	SIRPG	Betweenness(Weight): 0.0	1
309	C10orf55	Betweenness(Weight): 0.0	1
310	SLC35D1	Betweenness(Weight): 0.0	1
311	HMGN1	Betweenness(Weight): 0.0	1
312	C1orf87	Betweenness(Weight): 0.0	1
313	UGT3A1	Betweenness(Weight): 0.0	1
314	TIGD4	Betweenness(Weight): 0.0	1
315	OR4M1	Betweenness(Weight): 0.0	1
316	BRINP3	Betweenness(Weight): 0.0	1
317	CCDC67	Betweenness(Weight): 0.0	1
318	CDH18	Betweenness(Weight): 0.0	1
319	FARP1	Betweenness(Weight): 0.0	1
320	NEDD1	Betweenness(Weight): 0.0	1
321	BCKDHB	Betweenness(Weight): 0.0	1
322	SLC51B	Betweenness(Weight): 0.0	1
323	PLN	Betweenness(Weight): 0.0	1
324	LIPJ	Betweenness(Weight): 0.0	1
325	CDRT15	Betweenness(Weight): 0.0	1
326	ODF3L1	Betweenness(Weight): 0.0	1
327	C4orf47	Betweenness(Weight): 0.0	1
328	NKX6-1	Betweenness(Weight): 0.0	1
329	ARFGEF3	Betweenness(Weight): 0.0	1
330	XKR3	Betweenness(Weight): 0.0	1
331	MTAP	Betweenness(Weight): 0.0	1
332	LINC01351	Betweenness(Weight): 0.0	1
333	DTHD1	Betweenness(Weight): 0.0	1
334	H1FOO	Betweenness(Weight): 0.0	1
335	GPR85	Betweenness(Weight): 0.0	1
336	OLFML2B	Betweenness(Weight): 0.0	1
337	MCOLN2	Betweenness(Weight): 0.0	1
338	TMEM243	Betweenness(Weight): 0.0	1
339	ABRA	Betweenness(Weight): 0.0	1
340	CMC1	Betweenness(Weight): 0.0	1
341	ENPP2	Betweenness(Weight): 0.0	1
342	IAPP	Betweenness(Weight): 0.0	1
343	LRRC3B	Betweenness(Weight): 0.0	1
344	TPRG1	Betweenness(Weight): 0.0	1
345	DPP10-AS3	Betweenness(Weight): 0.0	1
346	LRRC39	Betweenness(Weight): 0.0	1
347	GOLGA6L2	Betweenness(Weight): 0.0	1
348	HJURP	Betweenness(Weight): 0.0	1
349	EIF5B	Betweenness(Weight): 0.0	1
350	IGLL1	Betweenness(Weight): 0.0	1
351	HOXA7	Betweenness(Weight): 0.0	1
352	UBE2C	Betweenness(Weight): 0.0	1
353	SOX2	Betweenness(Weight): 0.0	1
354	TMEM55A	Betweenness(Weight): 0.0	1
355	RPL9	Betweenness(Weight): 0.0	1
356	NAMPT	Betweenness(Weight): 0.0	1
357	SMARCD3	Betweenness(Weight): 0.0	1
358	SHKBP1	Betweenness(Weight): 0.0	1
359	NPW	Betweenness(Weight): 0.0	1
360	PSME1	Betweenness(Weight): 0.0	1
361	PALM3	Betweenness(Weight): 0.0	1
362	YWHAH	Betweenness(Weight): 0.0	1
363	BCAM	Betweenness(Weight): 0.0	1
364	MXRA7	Betweenness(Weight): 0.0	1
365	BAX	Betweenness(Weight): 0.0	1
366	MACROD1	Betweenness(Weight): 0.0	1
367	TUBA1C	Betweenness(Weight): 0.0	1
368	AK5	Betweenness(Weight): 0.0	1
369	CD81	Betweenness(Weight): 0.0	1
370	SFRP1	Betweenness(Weight): 0.0	1
371	CYB5A	Betweenness(Weight): 0.0	1
372	GAMT	Betweenness(Weight): 0.0	1
373	LRRFIP1	Betweenness(Weight): 0.0	1
374	IRF2BPL	Betweenness(Weight): 0.0	1
375	TUBA1A	Betweenness(Weight): 0.0	1
376	TPM1	Betweenness(Weight): 0.0	1
377	NANOS3	Betweenness(Weight): 0.0	1
378	STRA13	Betweenness(Weight): 0.0	1
379	CENPK	Betweenness(Weight): 0.0	1
380	FAM213A	Betweenness(Weight): 0.0	1
381	PTPN12	Betweenness(Weight): 0.0	1
382	GAGE1	Betweenness(Weight): 0.0	1
383	TRMT6	Betweenness(Weight): 0.0	1
384	DEK	Betweenness(Weight): 0.0	1
385	CTCFL	Betweenness(Weight): 0.0	1
386	NME4	Betweenness(Weight): 0.0	1
387	CSTB	Betweenness(Weight): 0.0	1
388	MYBL2	Betweenness(Weight): 0.0	1
389	PTS	Betweenness(Weight): 0.0	1
390	CCDC109B	Betweenness(Weight): 0.0	1
391	TSPYL2	Betweenness(Weight): 0.0	1
392	CLPTM1L	Betweenness(Weight): 0.0	1
393	PRIM1	Betweenness(Weight): 0.0	1
394	CD9	Betweenness(Weight): 0.0	1
395	SNX6	Betweenness(Weight): 0.0	1
396	HPRT1	Betweenness(Weight): 0.0	1
397	LSM5	Betweenness(Weight): 0.0	1
398	RAMP2	Betweenness(Weight): 0.0	1
399	POLR2J3	Betweenness(Weight): 0.0	1
400	PASD1	Betweenness(Weight): 0.0	1
401	UNG	Betweenness(Weight): 0.0	1
402	LAPTM4B	Betweenness(Weight): 0.0	1
403	CHAF1A	Betweenness(Weight): 0.0	1
404	CDT1	Betweenness(Weight): 0.0	1
405	E2F1	Betweenness(Weight): 0.0	1
406	DPEP3	Betweenness(Weight): 0.0	1
407	HELLS	Betweenness(Weight): 0.0	1
408	ATP2B1	Betweenness(Weight): 0.0	1
409	PAGE1	Betweenness(Weight): 0.0	1
410	PRSS50	Betweenness(Weight): 0.0	1
411	DMRT1	Betweenness(Weight): 0.0	1
412	L1TD1	Betweenness(Weight): 0.0	1
413	CLSPN	Betweenness(Weight): 0.0	1
414	ASB9	Betweenness(Weight): 0.0	1
415	TM7SF3	Betweenness(Weight): 0.0	1
416	DSN1	Betweenness(Weight): 0.0	1
417	KAT7	Betweenness(Weight): 0.0	1
418	PLK1	Betweenness(Weight): 0.0	1
419	NUSAP1	Betweenness(Weight): 0.0	1
420	TUBB4B	Betweenness(Weight): 0.0	1
421	SOX18	Betweenness(Weight): 0.0	1
422	ARHGAP15	Betweenness(Weight): 0.0	1
423	FAM118B	Betweenness(Weight): 0.0	1
424	PKM	Betweenness(Weight): 0.0	1
425	TUBA3E	Betweenness(Weight): 0.0	1
426	NEFM	Betweenness(Weight): 0.0	1
427	S100A10	Betweenness(Weight): 0.0	1
428	KPNA2	Betweenness(Weight): 0.0	1
429	FHL1	Betweenness(Weight): 0.0	1
430	CEBPD	Betweenness(Weight): 0.0	1
431	LINC01491	Betweenness(Weight): 0.0	1
432	SCN3A	Betweenness(Weight): 0.0	1
433	FAM135B	Betweenness(Weight): 0.0	1
434	CA10	Betweenness(Weight): 0.0	1
435	POLR1B	Betweenness(Weight): 0.0	1
436	HIBCH	Betweenness(Weight): 0.0	1
437	SLC22A14	Betweenness(Weight): 0.0	1
438	RNF175	Betweenness(Weight): 0.0	1
439	APOBEC4	Betweenness(Weight): 0.0	1
440	NOXRED1	Betweenness(Weight): 0.0	1
441	C2orf66	Betweenness(Weight): 0.0	1
442	C1orf168	Betweenness(Weight): 0.0	1
443	LMNB2	Betweenness(Weight): 0.0	1
444	CCDC102B	Betweenness(Weight): 0.0	1
445	DIAPH3-AS2	Betweenness(Weight): 0.0	1
446	ODF3	Betweenness(Weight): 0.0	1
447	GAS6-AS1	Betweenness(Weight): 0.0	1
448	TLR3	Betweenness(Weight): 0.0	1
449	CASC23	Betweenness(Weight): 0.0	1
450	ASH2L	Betweenness(Weight): 0.0	1
451	LINC01553	Betweenness(Weight): 0.0	1
452	GATA6	Betweenness(Weight): 0.0	1
453	MCF2L2	Betweenness(Weight): 0.0	1
454	FAM155A	Betweenness(Weight): 0.0	1
455	MAMDC2	Betweenness(Weight): 0.0	1
456	REM2	Betweenness(Weight): 0.0	1
457	PCAT2	Betweenness(Weight): 0.0	1
458	FAM205A	Betweenness(Weight): 0.0	1
459	NAPSA	Betweenness(Weight): 0.0	1
460	LINC01010	Betweenness(Weight): 0.0	1
461	LAMA4	Betweenness(Weight): 0.0	1
462	YPEL4	Betweenness(Weight): 0.0	1
463	FAIM2	Betweenness(Weight): 0.0	1
464	CCDC68	Betweenness(Weight): 0.0	1
465	ADAM7	Betweenness(Weight): 0.0	1
466	FAM153B	Betweenness(Weight): 0.0	1
467	ATP6V1E2	Betweenness(Weight): 0.0	1
468	BRIP1	Betweenness(Weight): 0.0	1
469	GRID1-AS1	Betweenness(Weight): 0.0	1
470	TFDP2	Betweenness(Weight): 0.0	1
471	RTKN2	Betweenness(Weight): 0.0	1
472	RNF217	Betweenness(Weight): 0.0	1
473	ETNK1	Betweenness(Weight): 0.0	1
474	NRXN1	Betweenness(Weight): 0.0	1
475	SUV39H2	Betweenness(Weight): 0.0	1
476	HPCA	Betweenness(Weight): 0.0	1
477	ZNF331	Betweenness(Weight): 0.0	1
478	ZBTB1	Betweenness(Weight): 0.0	1
479	SIRT1	Betweenness(Weight): 0.0	1
480	EFCAB9	Betweenness(Weight): 0.0	1
481	SCOC	Betweenness(Weight): 0.0	1
482	LINC00642	Betweenness(Weight): 0.0	1
483	SLC16A12-AS1	Betweenness(Weight): 0.0	1
484	LNX1	Betweenness(Weight): 0.0	1
485	RUNX2	Betweenness(Weight): 0.0	1
486	PPP1CB	Betweenness(Weight): 0.0	1
487	SAR1B	Betweenness(Weight): 0.0	1
488	C19orf18	Betweenness(Weight): 0.0	1
489	DHRS9	Betweenness(Weight): 0.0	1
490	TMEM45A	Betweenness(Weight): 0.0	1
491	LINC00442	Betweenness(Weight): 0.0	1
492	PIBF1	Betweenness(Weight): 0.0	1
493	ANLN	Betweenness(Weight): 0.0	1
494	LECT2	Betweenness(Weight): 0.0	1
495	MMP20	Betweenness(Weight): 0.0	1
496	LINC01589	Betweenness(Weight): 0.0	1
497	KLF5	Betweenness(Weight): 0.0	1
498	MYH3	Betweenness(Weight): 0.0	1
499	PCCA-AS1	Betweenness(Weight): 0.0	1
500	CLU	Betweenness(Weight): 0.0	1
501	SPSB4	Betweenness(Weight): 0.0	1
502	EIF2B2	Betweenness(Weight): 0.0	1
503	GNPNAT1	Betweenness(Weight): 0.0	1
504	WWC2-AS2	Betweenness(Weight): 0.0	1
505	CARTPT	Betweenness(Weight): 0.0	1
506	GYG1	Betweenness(Weight): 0.0	1
507	LINC00588	Betweenness(Weight): 0.0	1
508	LINC01309	Betweenness(Weight): 0.0	1
509	MRGPRG-AS1	Betweenness(Weight): 0.0	1
510	DHRS4	Betweenness(Weight): 0.0	1
511	AURKA	Betweenness(Weight): 0.0	1
512	RASGEF1C	Betweenness(Weight): 0.0	1
513	G0S2	Betweenness(Weight): 0.0	1
514	TEX12	Betweenness(Weight): 0.0	1
515	FMR1NB	Betweenness(Weight): 0.0	1
516	CENPF	Betweenness(Weight): 0.0	1
517	RTCB	Betweenness(Weight): 0.0	1
518	CALM1	Betweenness(Weight): 0.0	1
519	CALR	Betweenness(Weight): 0.0	1
520	DUT	Betweenness(Weight): 0.0	1
521	NMNAT2	Betweenness(Weight): 0.0	1
522	SYP-AS1	Betweenness(Weight): 0.0	1
523	CCDC57	Betweenness(Weight): 0.0	1
524	MS4A14	Betweenness(Weight): 0.0	1
525	ACADL	Betweenness(Weight): 0.0	1
526	SPANXN2	Betweenness(Weight): 0.0	1
527	FABP12	Betweenness(Weight): 0.0	1
528	SCD	Betweenness(Weight): 0.0	1
529	LHX6	Betweenness(Weight): 0.0	1
530	LINC01533	Betweenness(Weight): 0.0	1
531	MRFAP1	Betweenness(Weight): 0.0	1
532	MEGF11	Betweenness(Weight): 0.0	1
533	RFTN2	Betweenness(Weight): 0.0	1
534	CDKN1C	Betweenness(Weight): 0.0	1
535	KAT5	Betweenness(Weight): 0.0	1
536	ZNF295-AS1	Betweenness(Weight): 0.0	1
537	MEX3B	Betweenness(Weight): 0.0	1
538	LINC00502	Betweenness(Weight): 0.0	1
539	PHACTR1	Betweenness(Weight): 0.0	1
540	ABCC3	Betweenness(Weight): 0.0	1
541	COL9A3	Betweenness(Weight): 0.0	1
542	DYRK4	Betweenness(Weight): 0.0	1
543	MTX2	Betweenness(Weight): 0.0	1
544	SPPL3	Betweenness(Weight): 0.0	1
545	CES1	Betweenness(Weight): 0.0	1
546	CA2	Betweenness(Weight): 0.0	1
547	TPX2	Betweenness(Weight): 0.0	1
548	CITED4	Betweenness(Weight): 0.0	1
549	UNC13C	Betweenness(Weight): 0.0	1
550	STK31	Betweenness(Weight): 0.0	1
551	HNRNPA2B1	Betweenness(Weight): 0.0	1
552	FIP1L1	Betweenness(Weight): 0.0	1
553	CDK6	Betweenness(Weight): 0.0	1
554	GOLM1	Betweenness(Weight): 0.0	1
555	WBSCR22	Betweenness(Weight): 0.0	1
556	HBZ	Betweenness(Weight): 0.0	1
557	SORCS3-AS1	Betweenness(Weight): 0.0	1
558	LINC00162	Betweenness(Weight): 0.0	1
559	TRAPPC8	Betweenness(Weight): 0.0	1
560	TUBA3D	Betweenness(Weight): 0.0	1
561	TP53I13	Betweenness(Weight): 0.0	1
562	MRPS9	Betweenness(Weight): 0.0	1
563	FBXO43	Betweenness(Weight): 0.0	1
564	CDK5RAP3	Betweenness(Weight): 0.0	1
565	TOE1	Betweenness(Weight): 0.0	1
566	SFMBT1	Betweenness(Weight): 0.0	1
567	ZNF692	Betweenness(Weight): 0.0	1
568	STK17A	Betweenness(Weight): 0.0	1
569	RAD51	Betweenness(Weight): 0.0	1
570	HIRIP3	Betweenness(Weight): 0.0	1
571	VPS8	Betweenness(Weight): 0.0	1
572	OIP5	Betweenness(Weight): 0.0	1
573	PCDHB14	Betweenness(Weight): 0.0	1
574	RIC8A	Betweenness(Weight): 0.0	1
575	ANKRD36	Betweenness(Weight): 0.0	1
576	DEPDC1B	Betweenness(Weight): 0.0	1
577	CEP55	Betweenness(Weight): 0.0	1
578	RACGAP1	Betweenness(Weight): 0.0	1
579	RNF20	Betweenness(Weight): 0.0	1
580	ANKRD30A	Betweenness(Weight): 0.0	1
581	SGK494	Betweenness(Weight): 0.0	1
582	FAM95B1	Betweenness(Weight): 0.0	1
583	TBPL1	Betweenness(Weight): 0.0	1
584	CERS3	Betweenness(Weight): 0.0	1
585	CDKN2D	Betweenness(Weight): 0.0	1
586	BNIP1	Betweenness(Weight): 0.0	1
587	REEP4	Betweenness(Weight): 0.0	1
588	ZKSCAN4	Betweenness(Weight): 0.0	1
589	COPRS	Betweenness(Weight): 0.0	1
590	ALG8	Betweenness(Weight): 0.0	1
591	CDK20	Betweenness(Weight): 0.0	1
592	SYNGR4	Betweenness(Weight): 0.0	1
593	RAE1	Betweenness(Weight): 0.0	1
594	PDRG1	Betweenness(Weight): 0.0	1
595	DKFZP434H168	Betweenness(Weight): 0.0	1
596	CDK1	Betweenness(Weight): 0.0	1
597	PCDHB2	Betweenness(Weight): 0.0	1
598	EFEMP2	Betweenness(Weight): 0.0	1
599	TXNDC12	Betweenness(Weight): 0.0	1
600	DNAJB2	Betweenness(Weight): 0.0	1
601	GJA8	Betweenness(Weight): 0.0	1
602	BAZ2B	Betweenness(Weight): 0.0	1
603	GPX1	Betweenness(Weight): 0.0	1
604	ANKRD18B	Betweenness(Weight): 0.0	1
605	DIXDC1	Betweenness(Weight): 0.0	1
606	SGK1	Betweenness(Weight): 0.0	1
607	NCAPH	Betweenness(Weight): 0.0	1
608	CD320	Betweenness(Weight): 0.0	1
609	PSMD5-AS1	Betweenness(Weight): 0.0	1
610	C4orf46	Betweenness(Weight): 0.0	1
611	ANKRD62	Betweenness(Weight): 0.0	1
612	PRKAB1	Betweenness(Weight): 0.0	1
613	LINC01360	Betweenness(Weight): 0.0	1
614	ANKRD18A	Betweenness(Weight): 0.0	1
615	RASSF1	Betweenness(Weight): 0.0	1
616	CCDC86	Betweenness(Weight): 0.0	1
617	PCDH17	Betweenness(Weight): 0.0	1
618	TPTE	Betweenness(Weight): 0.0	1
619	TM2D1	Betweenness(Weight): 0.0	1
620	CCP110	Betweenness(Weight): 0.0	1
621	LINC00964	Betweenness(Weight): 0.0	1
622	PLIN3	Betweenness(Weight): 0.0	1
623	SCAMP1-AS1	Betweenness(Weight): 0.0	1
624	POU5F2	Betweenness(Weight): 0.0	1
625	DIAPH3	Betweenness(Weight): 0.0	1
626	ABCA10	Betweenness(Weight): 0.0	1
627	ZNF563	Betweenness(Weight): 0.0	1
628	CIB4	Betweenness(Weight): 0.0	1
629	STAT4	Betweenness(Weight): 0.0	1
630	CLDND2	Betweenness(Weight): 0.0	1
631	LINC01198	Betweenness(Weight): 0.0	1
632	LINC00643	Betweenness(Weight): 0.0	1
633	C4orf17	Betweenness(Weight): 0.0	1
634	FAM24A	Betweenness(Weight): 0.0	1
635	TJP3	Betweenness(Weight): 0.0	1
636	SPINT2	Betweenness(Weight): 0.0	1
637	WSCD1	Betweenness(Weight): 0.0	1
638	KLF17	Betweenness(Weight): 0.0	1
639	C22orf31	Betweenness(Weight): 0.0	1
640	TGM7	Betweenness(Weight): 0.0	1
641	AHCYL2	Betweenness(Weight): 0.0	1
642	LINC01001	Betweenness(Weight): 0.0	1
643	IQCJ-SCHIP1-AS1	Betweenness(Weight): 0.0	1
644	LRRC18	Betweenness(Weight): 0.0	1
645	ADGRG1	Betweenness(Weight): 0.0	1
646	LINC01603	Betweenness(Weight): 0.0	1
647	SULF1	Betweenness(Weight): 0.0	1
648	AGT	Betweenness(Weight): 0.0	1
649	SNX31	Betweenness(Weight): 0.0	1
650	PDZD2	Betweenness(Weight): 0.0	1
651	CASC16	Betweenness(Weight): 0.0	1
652	ARID2	Betweenness(Weight): 0.0	1
653	SLC25A41	Betweenness(Weight): 0.0	1
654	LINC01490	Betweenness(Weight): 0.0	1
655	TUSC7	Betweenness(Weight): 0.0	1
656	CTNNA2	Betweenness(Weight): 0.0	1
657	TANGO6	Betweenness(Weight): 0.0	1
658	LINC01125	Betweenness(Weight): 0.0	1
659	SIRT2	Betweenness(Weight): 0.0	1
660	SPATA31D4	Betweenness(Weight): 0.0	1
661	SLC25A44	Betweenness(Weight): 0.0	1
662	ASGR1	Betweenness(Weight): 0.0	1
663	C4orf45	Betweenness(Weight): 0.0	1
664	TES	Betweenness(Weight): 0.0	1
665	ADGRL3-AS1	Betweenness(Weight): 0.0	1
666	SPANXN5	Betweenness(Weight): 0.0	1
667	MBD3L1	Betweenness(Weight): 0.0	1
668	LYZL6	Betweenness(Weight): 0.0	1
669	AGBL1-AS1	Betweenness(Weight): 0.0	1
670	PKHD1	Betweenness(Weight): 0.0	1
671	TROVE2	Betweenness(Weight): 0.0	1
672	CNTN4	Betweenness(Weight): 0.0	1
673	ZBTB20	Betweenness(Weight): 0.0	1
674	ZNF677	Betweenness(Weight): 0.0	1
675	C2orf74	Betweenness(Weight): 0.0	1
676	EFCAB3	Betweenness(Weight): 0.0	1
677	LACE1	Betweenness(Weight): 0.0	1
678	TNFAIP6	Betweenness(Weight): 0.0	1
679	RNF148	Betweenness(Weight): 0.0	1
680	SHOX2	Betweenness(Weight): 0.0	1
681	WISP3	Betweenness(Weight): 0.0	1
682	LMO1	Betweenness(Weight): 0.0	1
683	MAATS1	Betweenness(Weight): 0.0	1
684	LINC00158	Betweenness(Weight): 0.0	1
685	LRRC52	Betweenness(Weight): 0.0	1
686	HECW1	Betweenness(Weight): 0.0	1
687	TSSK4	Betweenness(Weight): 0.0	1
688	RORA	Betweenness(Weight): 0.0	1
689	NLRP1	Betweenness(Weight): 0.0	1
690	WDR74	Betweenness(Weight): 0.0	1
691	TMEM262	Betweenness(Weight): 0.0	1
692	CRLS1	Betweenness(Weight): 0.0	1
693	SH3BP5	Betweenness(Weight): 0.0	1
694	LPGAT1	Betweenness(Weight): 0.0	1
695	DUSP13	Betweenness(Weight): 0.0	1
696	LINC00358	Betweenness(Weight): 0.0	1
697	CTDSPL2	Betweenness(Weight): 0.0	1
698	C6orf10	Betweenness(Weight): 0.0	1
699	SRD5A2	Betweenness(Weight): 0.0	1
700	SMAD1-AS2	Betweenness(Weight): 0.0	1
701	ABCB1	Betweenness(Weight): 0.0	1
702	ARRDC5	Betweenness(Weight): 0.0	1
703	NEBL	Betweenness(Weight): 0.0	1
704	SPACA1	Betweenness(Weight): 0.0	1
705	LINC01467	Betweenness(Weight): 0.0	1
706	PLCH1	Betweenness(Weight): 0.0	1
707	PRSS55	Betweenness(Weight): 0.0	1
708	XYLT2	Betweenness(Weight): 0.0	1
709	LINC00254	Betweenness(Weight): 0.0	1
710	TMEM150A	Betweenness(Weight): 0.0	1
711	CD46	Betweenness(Weight): 0.0	1
712	EQTN	Betweenness(Weight): 0.0	1
713	PTK7	Betweenness(Weight): 0.0	1
714	G2E3	Betweenness(Weight): 0.0	1
715	ZNF32-AS3	Betweenness(Weight): 0.0	1
716	AKIRIN1	Betweenness(Weight): 0.0	1
717	C17orf98	Betweenness(Weight): 0.0	1
718	FAM186A	Betweenness(Weight): 0.0	1
719	CA9	Betweenness(Weight): 0.0	1
720	MOXD1	Betweenness(Weight): 0.0	1
721	SPANXN3	Betweenness(Weight): 0.0	1
722	RNF125	Betweenness(Weight): 0.0	1
723	PCSK2	Betweenness(Weight): 0.0	1
724	KIRREL3-AS2	Betweenness(Weight): 0.0	1
725	DPY19L1	Betweenness(Weight): 0.0	1
726	OLAH	Betweenness(Weight): 0.0	1
727	MAN1A1	Betweenness(Weight): 0.0	1
728	CD55	Betweenness(Weight): 0.0	1
729	SLPI	Betweenness(Weight): 0.0	1
730	WFDC11	Betweenness(Weight): 0.0	1
731	CCDC168	Betweenness(Weight): 0.0	1
732	RPS11	Betweenness(Weight): 0.0	1
733	ACTG1	Betweenness(Weight): 0.0	1
734	HMGN2	Betweenness(Weight): 0.0	1
735	UBE2S	Betweenness(Weight): 0.0	1
736	SESN3	Betweenness(Weight): 0.0	1
737	PAQR5	Betweenness(Weight): 0.0	1
738	SPATA32	Betweenness(Weight): 0.0	1
739	CSNK1G2	Betweenness(Weight): 0.0	1
740	GOLGA4	Betweenness(Weight): 0.0	1
741	CCDC159	Betweenness(Weight): 0.0	1
742	REEP6	Betweenness(Weight): 0.0	1
743	CCT8L2	Betweenness(Weight): 0.0	1
744	SETD9	Betweenness(Weight): 0.0	1
745	SFXN3	Betweenness(Weight): 0.0	1
746	FAM170B	Betweenness(Weight): 0.0	1
747	ZMIZ1	Betweenness(Weight): 0.0	1
748	PP2D1	Betweenness(Weight): 0.0	1
749	AKAP14	Betweenness(Weight): 0.0	1
750	ODF3B	Betweenness(Weight): 0.0	1
751	PFN3	Betweenness(Weight): 0.0	1
752	FAM78A	Betweenness(Weight): 0.0	1
753	ACSL1	Betweenness(Weight): 0.0	1
754	EDRF1-AS1	Betweenness(Weight): 0.0	1
755	KLK5	Betweenness(Weight): 0.0	1
756	LINC00616	Betweenness(Weight): 0.0	1
757	RANGAP1	Betweenness(Weight): 0.0	1
758	LINC00326	Betweenness(Weight): 0.0	1
759	ACPT	Betweenness(Weight): 0.0	1
760	C9orf50	Betweenness(Weight): 0.0	1
761	TMEM205	Betweenness(Weight): 0.0	1
762	FAM71E1	Betweenness(Weight): 0.0	1
763	PRRX1	Betweenness(Weight): 0.0	1
764	LINC00293	Betweenness(Weight): 0.0	1
765	FAM27C	Betweenness(Weight): 0.0	1
766	CELA3B	Betweenness(Weight): 0.0	1
767	C5orf52	Betweenness(Weight): 0.0	1
768	PDCL2	Betweenness(Weight): 0.0	1
769	DYNLT3	Betweenness(Weight): 0.0	1
770	MEX3C	Betweenness(Weight): 0.0	1
771	OSBPL10-AS1	Betweenness(Weight): 0.0	1
772	NDRG3	Betweenness(Weight): 0.0	1
773	IQGAP2	Betweenness(Weight): 0.0	1
774	ANKEF1	Betweenness(Weight): 0.0	1
775	C19orf45	Betweenness(Weight): 0.0	1
776	PPP1R17	Betweenness(Weight): 0.0	1
777	MFAP3L	Betweenness(Weight): 0.0	1
778	TIAM2	Betweenness(Weight): 0.0	1
779	SLFNL1	Betweenness(Weight): 0.0	1
780	C3orf30	Betweenness(Weight): 0.0	1
781	DHRS3	Betweenness(Weight): 0.0	1
782	LINC01548	Betweenness(Weight): 0.0	1
783	ACTL10	Betweenness(Weight): 0.0	1
784	CCDC91	Betweenness(Weight): 0.0	1
785	RANBP1	Betweenness(Weight): 0.0	1
786	UTRN	Betweenness(Weight): 0.0	1
787	ELL	Betweenness(Weight): 0.0	1
788	LYZL4	Betweenness(Weight): 0.0	1
789	TP53I11	Betweenness(Weight): 0.0	1
790	LINC00929	Betweenness(Weight): 0.0	1
791	REXO1	Betweenness(Weight): 0.0	1
792	CD37	Betweenness(Weight): 0.0	1
793	TSSK3	Betweenness(Weight): 0.0	1
794	MSMP	Betweenness(Weight): 0.0	1
795	LINC00448	Betweenness(Weight): 0.0	1
796	ASB5	Betweenness(Weight): 0.0	1
797	SPANXD	Betweenness(Weight): 0.0	1
798	ACSBG2	Betweenness(Weight): 0.0	1
799	DKFZP434K028	Betweenness(Weight): 0.0	1
800	SPZ1	Betweenness(Weight): 0.0	1
801	AGPAT3	Betweenness(Weight): 0.0	1
802	TRIM17	Betweenness(Weight): 0.0	1
803	C5orf46	Betweenness(Weight): 0.0	1
804	EEF2KMT	Betweenness(Weight): 0.0	1
805	PKIB	Betweenness(Weight): 0.0	1
806	LINC00494	Betweenness(Weight): 0.0	1
807	LINGO1-AS1	Betweenness(Weight): 0.0	1
808	CYLC1	Betweenness(Weight): 0.0	1
809	NDUFA13	Betweenness(Weight): 0.0	1
810	OVOL1-AS1	Betweenness(Weight): 0.0	1
811	TEX36	Betweenness(Weight): 0.0	1
812	ZBTB20-AS1	Betweenness(Weight): 0.0	1
813	SPDYE3	Betweenness(Weight): 0.0	1
814	C6orf163	Betweenness(Weight): 0.0	1
815	SWI5	Betweenness(Weight): 0.0	1
816	LKAAEAR1	Betweenness(Weight): 0.0	1
817	ORMDL3	Betweenness(Weight): 0.0	1
818	ADAMTS17	Betweenness(Weight): 0.0	1
819	RFPL3S	Betweenness(Weight): 0.0	1
820	LPAR6	Betweenness(Weight): 0.0	1
821	LINGO1-AS2	Betweenness(Weight): 0.0	1
822	IGSF11-AS1	Betweenness(Weight): 0.0	1
823	ZNF829	Betweenness(Weight): 0.0	1
824	ODF3L2	Betweenness(Weight): 0.0	1
825	LSM14B	Betweenness(Weight): 0.0	1
826	SBDS	Betweenness(Weight): 0.0	1
827	CXCL16	Betweenness(Weight): 0.0	1
828	FNDC4	Betweenness(Weight): 0.0	1
829	LNX1-AS1	Betweenness(Weight): 0.0	1
830	BCAT1	Betweenness(Weight): 0.0	1
831	UBQLNL	Betweenness(Weight): 0.0	1
832	SAXO1	Betweenness(Weight): 0.0	1
833	CCNY	Betweenness(Weight): 0.0	1
834	OSBPL10	Betweenness(Weight): 0.0	1
835	IZUMO2	Betweenness(Weight): 0.0	1
836	CCDC126	Betweenness(Weight): 0.0	1
837	LINC01333	Betweenness(Weight): 0.0	1
838	NDNF	Betweenness(Weight): 0.0	1
839	GPRC5B	Betweenness(Weight): 0.0	1
840	PLAC8L1	Betweenness(Weight): 0.0	1
841	AKAP1	Betweenness(Weight): 0.0	1
842	LRRC72	Betweenness(Weight): 0.0	1
843	RNF133	Betweenness(Weight): 0.0	1
844	CBY3	Betweenness(Weight): 0.0	1
845	C12orf54	Betweenness(Weight): 0.0	1
846	KRT15	Betweenness(Weight): 0.0	1
847	ST6GALNAC2	Betweenness(Weight): 0.0	1
848	CTNNA3	Betweenness(Weight): 0.0	1
849	GPR18	Betweenness(Weight): 0.0	1
850	C11orf94	Betweenness(Weight): 0.0	1
851	KIF5C	Betweenness(Weight): 0.0	1
852	GABRG3-AS1	Betweenness(Weight): 0.0	1
853	ATP6V1A	Betweenness(Weight): 0.0	1
854	ACTRT3	Betweenness(Weight): 0.0	1
855	SPATA18	Betweenness(Weight): 0.0	1
856	DGCR6	Betweenness(Weight): 0.0	1
857	TRABD2A	Betweenness(Weight): 0.0	1
858	C4orf36	Betweenness(Weight): 0.0	1
859	C17orf112	Betweenness(Weight): 0.0	1
860	PRRX2-AS1	Betweenness(Weight): 0.0	1
861	CAST	Betweenness(Weight): 0.0	1
862	ITIH4	Betweenness(Weight): 0.0	1
863	TRIM42	Betweenness(Weight): 0.0	1
864	ERICH2	Betweenness(Weight): 0.0	1
865	FAM120B	Betweenness(Weight): 0.0	1
866	C9orf153	Betweenness(Weight): 0.0	1
867	PTP4A1	Betweenness(Weight): 0.0	1
868	RAB21	Betweenness(Weight): 0.0	1
869	PSMF1	Betweenness(Weight): 0.0	1
870	MAP3K14-AS1	Betweenness(Weight): 0.0	1
871	WDR64	Betweenness(Weight): 0.0	1
872	SERP2	Betweenness(Weight): 0.0	1
873	HIP1	Betweenness(Weight): 0.0	1
874	METAP1	Betweenness(Weight): 0.0	1
875	WBSCR28	Betweenness(Weight): 0.0	1
876	SPATA20	Betweenness(Weight): 0.0	1
877	CEP295NL	Betweenness(Weight): 0.0	1
878	TSPAN1	Betweenness(Weight): 0.0	1
879	LYZL1	Betweenness(Weight): 0.0	1
880	ACAP1	Betweenness(Weight): 0.0	1
881	PHF2	Betweenness(Weight): 0.0	1
882	TMEM215	Betweenness(Weight): 0.0	1
883	TEPP	Betweenness(Weight): 0.0	1
884	C7orf61	Betweenness(Weight): 0.0	1
885	PPP2R2B	Betweenness(Weight): 0.0	1
886	LINC01227	Betweenness(Weight): 0.0	1
887	RNF138	Betweenness(Weight): 0.0	1
888	ISG20L2	Betweenness(Weight): 0.0	1
889	PRH1	Betweenness(Weight): 0.0	1
890	TXNDC2	Betweenness(Weight): 0.0	1
891	BAG1	Betweenness(Weight): 0.0	1
892	C1orf111	Betweenness(Weight): 0.0	1
893	2021-03-08	Betweenness(Weight): 0.0	1
894	C9orf9	Betweenness(Weight): 0.0	1
895	SRRM5	Betweenness(Weight): 0.0	1
896	FTMT	Betweenness(Weight): 0.0	1
897	SLC38A7	Betweenness(Weight): 0.0	1
898	OXCT2	Betweenness(Weight): 0.0	1
899	YWHAZ	Betweenness(Weight): 0.0	1
900	C16orf78	Betweenness(Weight): 0.0	1
901	SPATA25	Betweenness(Weight): 0.0	1
902	ADIG	Betweenness(Weight): 0.0	1
903	FLJ27354	Betweenness(Weight): 0.0	1
904	SPACA4	Betweenness(Weight): 0.0	1
905	PLCE1-AS2	Betweenness(Weight): 0.0	1
906	SPAM1	Betweenness(Weight): 0.0	1
907	VPS45	Betweenness(Weight): 0.0	1
908	LINC01364	Betweenness(Weight): 0.0	1
909	PHOSPHO1	Betweenness(Weight): 0.0	1
910	PAQR7	Betweenness(Weight): 0.0	1
911	DNAJA4	Betweenness(Weight): 0.0	1
912	DGCR14	Betweenness(Weight): 0.0	1
913	NTRK3-AS1	Betweenness(Weight): 0.0	1
914	CT83	Betweenness(Weight): 0.0	1
915	DAB1-AS1	Betweenness(Weight): 0.0	1
916	IFT172	Betweenness(Weight): 0.0	1
917	CCSER2	Betweenness(Weight): 0.0	1
918	FAM71F2	Betweenness(Weight): 0.0	1
919	C2orf40	Betweenness(Weight): 0.0	1
920	GLRX2	Betweenness(Weight): 0.0	1
921	COLCA1	Betweenness(Weight): 0.0	1
922	LINC00608	Betweenness(Weight): 0.0	1
923	TUBA4A	Betweenness(Weight): 0.0	1
924	ACRV1	Betweenness(Weight): 0.0	1
925	FAM187B	Betweenness(Weight): 0.0	1
926	C17orf74	Betweenness(Weight): 0.0	1
927	CUL9	Betweenness(Weight): 0.0	1
928	CDHR2	Betweenness(Weight): 0.0	1
929	LINC01304	Betweenness(Weight): 0.0	1
930	TFAM	Betweenness(Weight): 0.0	1
931	AKAP4	Betweenness(Weight): 0.0	1
932	SUN5	Betweenness(Weight): 0.0	1
933	MORN3	Betweenness(Weight): 0.0	1
934	LRRD1	Betweenness(Weight): 0.0	1
935	HYPM	Betweenness(Weight): 0.0	1
936	GTF3C2-AS1	Betweenness(Weight): 0.0	1
937	C3orf22	Betweenness(Weight): 0.0	1
938	C20orf173	Betweenness(Weight): 0.0	1
939	ZNF683	Betweenness(Weight): 0.0	1
940	SPATA12	Betweenness(Weight): 0.0	1
941	S100A8	Betweenness(Weight): 0.0	1
942	MS4A6E	Betweenness(Weight): 0.0	1
943	MCM8-AS1	Betweenness(Weight): 0.0	1
944	CCDC80	Betweenness(Weight): 0.0	1
945	LINC01255	Betweenness(Weight): 0.0	1
946	FAM134B	Betweenness(Weight): 0.0	1
947	FNDC8	Betweenness(Weight): 0.0	1
948	FSCN3	Betweenness(Weight): 0.0	1
949	EIF4E	Betweenness(Weight): 0.0	1
950	UBE2J1	Betweenness(Weight): 0.0	1
951	SPEM1	Betweenness(Weight): 0.0	1
952	DNAJB7	Betweenness(Weight): 0.0	1
953	C19orf71	Betweenness(Weight): 0.0	1
954	FAM205C	Betweenness(Weight): 0.0	1
955	SPANXB1	Betweenness(Weight): 0.0	1
956	TMEM190	Betweenness(Weight): 0.0	1
957	SLIT1-AS1	Betweenness(Weight): 0.0	1
958	NFKBIB	Betweenness(Weight): 0.0	1
959	CST8	Betweenness(Weight): 0.0	1
960	C9orf173	Betweenness(Weight): 0.0	1
961	EIF4H	Betweenness(Weight): 0.0	1
962	TEKT5	Betweenness(Weight): 0.0	1
963	CLPB	Betweenness(Weight): 0.0	1
964	SPATA42	Betweenness(Weight): 0.0	1
965	C7orf34	Betweenness(Weight): 0.0	1
966	TEX36-AS1	Betweenness(Weight): 0.0	1
967	DNAJC4	Betweenness(Weight): 0.0	1
968	C2orf57	Betweenness(Weight): 0.0	1
969	CEP170	Betweenness(Weight): 0.0	1
970	DCDC2C	Betweenness(Weight): 0.0	1
971	HSP90AA1	Betweenness(Weight): 0.0	1
972	CXorf65	Betweenness(Weight): 0.0	1
973	H2AFZ	Betweenness(Weight): 0.0	1
974	TEX43	Betweenness(Weight): 0.0	1
975	PRM3	Betweenness(Weight): 0.0	1
976	TSPAN6	Betweenness(Weight): 0.0	1
977	CKS2	Betweenness(Weight): 0.0	1
978	IQCF2	Betweenness(Weight): 0.0	1
979	C10orf120	Betweenness(Weight): 0.0	1
980	TSPAN16	Betweenness(Weight): 0.0	1
981	KLK11	Betweenness(Weight): 0.0	1
982	OTUB2	Betweenness(Weight): 0.0	1
983	GLUL	Betweenness(Weight): 0.0	1
984	CARHSP1	Betweenness(Weight): 0.0	1
985	SCP2D1	Betweenness(Weight): 0.0	1
986	FBXO39	Betweenness(Weight): 0.0	1
987	TEX37	Betweenness(Weight): 0.0	1
988	IQCF6	Betweenness(Weight): 0.0	1
989	SPATA3	Betweenness(Weight): 0.0	1
990	TEX29	Betweenness(Weight): 0.0	1
991	CAPN2	Betweenness(Weight): 0.0	1
992	DCUN1D1	Betweenness(Weight): 0.0	1
993	FAM71C	Betweenness(Weight): 0.0	1
994	CCDC185	Betweenness(Weight): 0.0	1
995	TTLL2	Betweenness(Weight): 0.0	1
996	MALAT1	Betweenness(Weight): 0.0	1
997	CCDC179	Betweenness(Weight): 0.0	1
998	PRSS37	Betweenness(Weight): 0.0	1
999	KPNB1	Betweenness(Weight): 0.0	1
1000	PRM1	Betweenness(Weight): 0.0	1
1001	FAM71B	Betweenness(Weight): 0.0	1
1002	PRM2	Betweenness(Weight): 0.0	1
1003	TNP1	Betweenness(Weight): 0.0	1
1004	TP53TG5	Betweenness(Weight): 0.0	1
1005	PRSS58	Betweenness(Weight): 0.0	1
1006	TNP2	Betweenness(Weight): 0.0	1
1007	TSSK6	Betweenness(Weight): 0.0	1
1008	TMEM31	Betweenness(Weight): 0.0	1
1009	USP3-AS1	Betweenness(Weight): 0.0	1
1010	DNAI1	Betweenness(Weight): 0.0	1
1011	SMDT1	Betweenness(Weight): 0.0	1
1012	FAM225A	Betweenness(Weight): 0.0	1
1013	SSR2	Betweenness(Weight): 0.0	1
1014	FAM225B	Betweenness(Weight): 0.0	1
1015	PKIG	Betweenness(Weight): 0.0	1
1016	B3GALT4	Betweenness(Weight): 0.0	1
1017	PINK1	Betweenness(Weight): 0.0	1
1018	MBD1	Betweenness(Weight): 0.0	1
1019	ANKRD30B	Betweenness(Weight): 0.0	1
1020	GLB1L	Betweenness(Weight): 0.0	1
1021	IFT74	Betweenness(Weight): 0.0	1
1022	EID3	Betweenness(Weight): 0.0	1
1023	SLC2A5	Betweenness(Weight): 0.0	1
1024	CNTRL	Betweenness(Weight): 0.0	1
1025	ERICH3-AS1	Betweenness(Weight): 0.0	1
1026	CDCA3	Betweenness(Weight): 0.0	1
1027	OVOL2	Betweenness(Weight): 0.0	1
1028	PSMA8	Betweenness(Weight): 0.0	1
1029	LINC01431	Betweenness(Weight): 0.0	1
1030	C3orf62	Betweenness(Weight): 0.0	1
1031	PCID2	Betweenness(Weight): 0.0	1
1032	CAPN11	Betweenness(Weight): 0.0	1
1033	POTEC	Betweenness(Weight): 0.0	1
1034	FAM174A	Betweenness(Weight): 0.0	1
1035	ANKRD30BL	Betweenness(Weight): 0.0	1
1036	ISOC2	Betweenness(Weight): 0.0	1
1037	KRT72	Betweenness(Weight): 0.0	1
1038	CEP126	Betweenness(Weight): 0.0	1
1039	ZNF689	Betweenness(Weight): 0.0	1
1040	PENK	Betweenness(Weight): 0.0	1
1041	C16orf71	Betweenness(Weight): 0.0	1
1042	ZNF793-AS1	Betweenness(Weight): 0.0	1
1043	TMEM99	Betweenness(Weight): 0.0	1
1044	C1orf94	Betweenness(Weight): 0.0	1
1045	EIF5AL1	Betweenness(Weight): 0.0	1
1046	BIRC8	Betweenness(Weight): 0.0	1
1047	ART5	Betweenness(Weight): 0.0	1
1048	PMM1	Betweenness(Weight): 0.0	1
1049	TYMS	Betweenness(Weight): 0.0	1
1050	PROK2	Betweenness(Weight): 0.0	1
1051	EXD2	Betweenness(Weight): 0.0	1
1052	CYB5D2	Betweenness(Weight): 0.0	1
1053	SLC2A14	Betweenness(Weight): 0.0	1
1054	SLC25A19	Betweenness(Weight): 0.0	1
1055	C15orf48	Betweenness(Weight): 0.0	1
1056	NUF2	Betweenness(Weight): 0.0	1
1057	PCDHB5	Betweenness(Weight): 0.0	1
1058	PIWIL1	Betweenness(Weight): 0.0	1
1059	RNMTL1	Betweenness(Weight): 0.0	1
1060	MGAT4D	Betweenness(Weight): 0.0	1
1061	POM121L12	Betweenness(Weight): 0.0	1
1062	MLLT10	Betweenness(Weight): 0.0	1
1063	SLC25A31	Betweenness(Weight): 0.0	1
1064	RFX4	Betweenness(Weight): 0.0	1
1065	AKAP12	Betweenness(Weight): 0.0	1
1066	RNFT1	Betweenness(Weight): 0.0	1
1067	AARD	Betweenness(Weight): 0.0	1
1068	KLB	Betweenness(Weight): 0.0	1
1069	GULP1	Betweenness(Weight): 0.0	1
1070	WDR87	Betweenness(Weight): 0.0	1
1071	LDHAL6B	Betweenness(Weight): 0.0	1
1072	C9orf57	Betweenness(Weight): 0.0	1
1073	TPT1	Betweenness(Weight): 0.0	1
1074	CALM3	Betweenness(Weight): 0.0	1
1075	APRT	Betweenness(Weight): 0.0	1
1076	TNIP2	Betweenness(Weight): 0.0	1
1077	PRR5	Betweenness(Weight): 0.0	1
1078	HSPD1	Betweenness(Weight): 0.0	1
1079	TNNT1	Betweenness(Weight): 0.0	1
1080	PKN1	Betweenness(Weight): 0.0	1
1081	AKR1B1	Betweenness(Weight): 0.0	1
1082	TCF3	Betweenness(Weight): 0.0	1
1083	TMEM14B	Betweenness(Weight): 0.0	1
1084	MXD4	Betweenness(Weight): 0.0	1
1085	RHOC	Betweenness(Weight): 0.0	1
1086	ATIC	Betweenness(Weight): 0.0	1
1087	YWHAB	Betweenness(Weight): 0.0	1
1088	AKR1A1	Betweenness(Weight): 0.0	1
1089	GRN	Betweenness(Weight): 0.0	1
1090	SIGIRR	Betweenness(Weight): 0.0	1
1091	PAGE2	Betweenness(Weight): 0.0	1
1092	METTL5	Betweenness(Weight): 0.0	1
1093	PRDX1	Betweenness(Weight): 0.0	1
1094	HVCN1	Betweenness(Weight): 0.0	1
1095	OVOL1	Betweenness(Weight): 0.0	1
1096	SLC25A5	Betweenness(Weight): 0.0	1
1097	SRM	Betweenness(Weight): 0.0	1
1098	ESX1	Betweenness(Weight): 0.0	1
1099	LSM2	Betweenness(Weight): 0.0	1
1100	PPP1CA	Betweenness(Weight): 0.0	1
1101	TYSND1	Betweenness(Weight): 0.0	1
1102	RGMA	Betweenness(Weight): 0.0	1
1103	SAYSD1	Betweenness(Weight): 0.0	1
1104	C9orf24	Betweenness(Weight): 0.0	1
1105	COTL1	Betweenness(Weight): 0.0	1
1106	LY6E	Betweenness(Weight): 0.0	1
1107	NEIL2	Betweenness(Weight): 0.0	1
1108	MS4A5	Betweenness(Weight): 0.0	1
1109	DYDC1	Betweenness(Weight): 0.0	1
1110	EPCAM	Betweenness(Weight): 0.0	1
1111	LPIN2	Betweenness(Weight): 0.0	1
1112	ENHO	Betweenness(Weight): 0.0	1
1113	SAP25	Betweenness(Weight): 0.0	1
1114	ZC2HC1C	Betweenness(Weight): 0.0	1
1115	NENF	Betweenness(Weight): 0.0	1
1116	HYAL2	Betweenness(Weight): 0.0	1
1117	RBM3	Betweenness(Weight): 0.0	1
1118	NUDT14	Betweenness(Weight): 0.0	1
1119	RABGGTA	Betweenness(Weight): 0.0	1
1120	ITGB1	Betweenness(Weight): 0.0	1
1121	TMPRSS12	Betweenness(Weight): 0.0	1
1122	HSPB1	Betweenness(Weight): 0.0	1
1123	SNAPC2	Betweenness(Weight): 0.0	1
1124	RHOXF1	Betweenness(Weight): 0.0	1
1125	GLIPR1L1	Betweenness(Weight): 0.0	1
1126	LDHB	Betweenness(Weight): 0.0	1
1127	ANP32B	Betweenness(Weight): 0.0	1
1128	PRAME	Betweenness(Weight): 0.0	1
1129	SNHG7	Betweenness(Weight): 0.0	1
1130	NEK2	Betweenness(Weight): 0.0	1
1131	PAFAH1B3	Betweenness(Weight): 0.0	1
1132	SERPINE2	Betweenness(Weight): 0.0	1
1133	TUBB	Betweenness(Weight): 0.0	1
1134	SERPINI1	Betweenness(Weight): 0.0	1
1135	PFN1	Betweenness(Weight): 0.0	1
1136	SMS	Betweenness(Weight): 0.0	1
1137	PRELID1	Betweenness(Weight): 0.0	1
1138	ZNRF4	Betweenness(Weight): 0.0	1
1139	PCSK1N	Betweenness(Weight): 0.0	1
1140	MARCKSL1	Betweenness(Weight): 0.0	1
1141	LINC01511	Betweenness(Weight): 0.0	1
1142	C11orf31	Betweenness(Weight): 0.0	1
1143	LINC00943	Betweenness(Weight): 0.0	1
1144	KRT18	Betweenness(Weight): 0.0	1
1145	CPVL	Betweenness(Weight): 0.0	1
1146	SMKR1	Betweenness(Weight): 0.0	1
1147	LMO4	Betweenness(Weight): 0.0	1
1148	LIN7B	Betweenness(Weight): 0.0	1
1149	RGCC	Betweenness(Weight): 0.0	1
1150	ANXA11	Betweenness(Weight): 0.0	1
1151	RNF113B	Betweenness(Weight): 0.0	1
1152	IGFBP2	Betweenness(Weight): 0.0	1
1153	MAGEB2	Betweenness(Weight): 0.0	1
1154	AES	Betweenness(Weight): 0.0	1
1155	DUSP5	Betweenness(Weight): 0.0	1
1156	SOX4	Betweenness(Weight): 0.0	1
1157	MORC2-AS1	Betweenness(Weight): 0.0	1
1158	SPAG6	Betweenness(Weight): 0.0	1
1159	RAC3	Betweenness(Weight): 0.0	1
1160	FSD1	Betweenness(Weight): 0.0	1
1161	TLE1	Betweenness(Weight): 0.0	1
1162	CIRBP	Betweenness(Weight): 0.0	1
1163	GSTP1	Betweenness(Weight): 0.0	1
1164	PABPC4	Betweenness(Weight): 0.0	1
1165	BPIFA3	Betweenness(Weight): 0.0	1
1166	VCX3B	Betweenness(Weight): 0.0	1
1167	TKTL1	Betweenness(Weight): 0.0	1
1168	PRKCDBP	Betweenness(Weight): 0.0	1
1169	CLGN	Betweenness(Weight): 0.0	1
1170	MRPL34	Betweenness(Weight): 0.0	1
1171	LYAR	Betweenness(Weight): 0.0	1
1172	CCDC106	Betweenness(Weight): 0.0	1
1173	ITGB6	Betweenness(Weight): 0.0	1
1174	MAGEA4	Betweenness(Weight): 0.0	1
1175	UTF1	Betweenness(Weight): 0.0	1
1176	ASRGL1	Betweenness(Weight): 0.0	1
1177	ID4	Betweenness(Weight): 0.0	1
1178	ID1	Betweenness(Weight): 0.0	1
1179	GAGE2A	Betweenness(Weight): 0.0	1
1180	DLK1	Betweenness(Weight): 0.0	1
1181	PTPRC	Betweenness(Weight): 0.0	1
1182	S100A9	Betweenness(Weight): 0.0	1
1183	ACTB	Betweenness(Weight): 0.0	1
1184	RPS4Y1	Betweenness(Weight): 0.0	1
1185	ITM2B	Betweenness(Weight): 0.0	1
1186	RPS4X	Betweenness(Weight): 0.0	1
1187	FTL	Betweenness(Weight): 0.0	1
1188	CST3	Betweenness(Weight): 0.0	1
1189	FAM81B	Betweenness(Weight): 0.0	1
1190	CSMD2-AS1	Betweenness(Weight): 0.0	1
1191	TMCO2	Betweenness(Weight): 0.0	1
1192	C1orf234	Betweenness(Weight): 0.0	1
1193	CYLC2	Betweenness(Weight): 0.0	1
1194	SPATA19	Betweenness(Weight): 0.0	1
1195	TEX33	Betweenness(Weight): 0.0	1
1196	C16orf82	Betweenness(Weight): 0.0	1
1197	TMCO5A	Betweenness(Weight): 0.0	1
1198	GNG2	Betweenness(Weight): 0.0	1
1199	H1FNT	Betweenness(Weight): 0.0	1
1200	CAPZA3	Betweenness(Weight): 0.0	1
1201	TMEM210	Betweenness(Weight): 0.0	1
1202	C20orf144	Betweenness(Weight): 0.0	1
1203	LINC01350	Betweenness(Weight): 0.0	1
1204	LEMD1	Betweenness(Weight): 0.0	1
1205	TEX26	Betweenness(Weight): 0.0	1
1206	ACTL7A	Betweenness(Weight): 0.0	1
1207	TEX35	Betweenness(Weight): 0.0	1
1208	DNAJB8	Betweenness(Weight): 0.0	1
1209	SPATA3-AS1	Betweenness(Weight): 0.0	1
1210	FAM209B	Betweenness(Weight): 0.0	1
1211	CCIN	Betweenness(Weight): 0.0	1
1212	PCP2	Betweenness(Weight): 0.0	1
1213	CABS1	Betweenness(Weight): 0.0	1
1214	CCDC70	Betweenness(Weight): 0.0	1
1215	LELP1	Betweenness(Weight): 0.0	1
1216	C1orf100	Betweenness(Weight): 0.0	1
1217	UBQLN3	Betweenness(Weight): 0.0	1
1218	TPPP2	Betweenness(Weight): 0.0	1
1219	UBL4B	Betweenness(Weight): 0.0	1
1220	OAZ3	Betweenness(Weight): 0.0	1
1221	CCDC54	Betweenness(Weight): 0.0	1
1222	RNF139-AS1	Betweenness(Weight): 0.0	1
1223	RPL39	Betweenness(Weight): 0.0	1
1224	BCL2A1	Betweenness(Weight): 0.0	1
1225	CSF1R	Betweenness(Weight): 0.0	1
1226	NLRP3	Betweenness(Weight): 0.0	1
1227	CXCR4	Betweenness(Weight): 0.0	1
1228	NFKBIZ	Betweenness(Weight): 0.0	1
1229	KCTD12	Betweenness(Weight): 0.0	1
1230	PSMB9	Betweenness(Weight): 0.0	1
1231	AP1S2	Betweenness(Weight): 0.0	1
1232	ARHGDIB	Betweenness(Weight): 0.0	1
1233	ARPC1B	Betweenness(Weight): 0.0	1
1234	GIMAP1	Betweenness(Weight): 0.0	1
1235	GIMAP6	Betweenness(Weight): 0.0	1
1236	FXYD5	Betweenness(Weight): 0.0	1
1237	GIMAP7	Betweenness(Weight): 0.0	1
1238	GIMAP4	Betweenness(Weight): 0.0	1
1239	CLEC10A	Betweenness(Weight): 0.0	1
1240	A2M	Betweenness(Weight): 0.0	1
1241	PSMB8-AS1	Betweenness(Weight): 0.0	1
1242	LSP1	Betweenness(Weight): 0.0	1
1243	IGSF6	Betweenness(Weight): 0.0	1
1244	TGFBI	Betweenness(Weight): 0.0	1
1245	ANXA1	Betweenness(Weight): 0.0	1
1246	CD68	Betweenness(Weight): 0.0	1
1247	RNASE6	Betweenness(Weight): 0.0	1
1248	CLEC7A	Betweenness(Weight): 0.0	1
1249	TNFSF10	Betweenness(Weight): 0.0	1
1250	FCGR3A	Betweenness(Weight): 0.0	1
1251	LST1	Betweenness(Weight): 0.0	1
1252	CORO1A	Betweenness(Weight): 0.0	1
1253	FCGR2B	Betweenness(Weight): 0.0	1
1254	HLA-DMB	Betweenness(Weight): 0.0	1
1255	HLA-DMA	Betweenness(Weight): 0.0	1
1256	ALOX5AP	Betweenness(Weight): 0.0	1
1257	CTSS	Betweenness(Weight): 0.0	1
1258	IER3	Betweenness(Weight): 0.0	1
1259	ITGB2	Betweenness(Weight): 0.0	1
1260	MNDA	Betweenness(Weight): 0.0	1
1261	HLA-DRB5	Betweenness(Weight): 0.0	1
1262	C1QC	Betweenness(Weight): 0.0	1
1263	LAPTM5	Betweenness(Weight): 0.0	1
1264	MS4A6A	Betweenness(Weight): 0.0	1
1265	FCER1G	Betweenness(Weight): 0.0	1
1266	HLA-DQB1	Betweenness(Weight): 0.0	1
1267	TNF	Betweenness(Weight): 0.0	1
1268	LYZ	Betweenness(Weight): 0.0	1
1269	CD14	Betweenness(Weight): 0.0	1
1270	HLA-DRB1	Betweenness(Weight): 0.0	1
1271	TYROBP	Betweenness(Weight): 0.0	1
1272	FCER1A	Betweenness(Weight): 0.0	1
1273	HLA-DPB1	Betweenness(Weight): 0.0	1
1274	C1QA	Betweenness(Weight): 0.0	1
1275	HLA-DPA1	Betweenness(Weight): 0.0	1
1276	CXCL2	Betweenness(Weight): 0.0	1
1277	RGS1	Betweenness(Weight): 0.0	1
1278	CCL4	Betweenness(Weight): 0.0	1
1279	CXCL8	Betweenness(Weight): 0.0	1
1280	CCL3	Betweenness(Weight): 0.0	1
1281	XAF1	Betweenness(Weight): 0.0	1
1282	TMEM173	Betweenness(Weight): 0.0	1
1283	NDRG2	Betweenness(Weight): 0.0	1
1284	IL17B	Betweenness(Weight): 0.0	1
1285	S100A16	Betweenness(Weight): 0.0	1
1286	DDIT4	Betweenness(Weight): 0.0	1
1287	INSR	Betweenness(Weight): 0.0	1
1288	FN1	Betweenness(Weight): 0.0	1
1289	CD34	Betweenness(Weight): 0.0	1
1290	ISG15	Betweenness(Weight): 0.0	1
1291	COL6A3	Betweenness(Weight): 0.0	1
1292	CDKN1A	Betweenness(Weight): 0.0	1
1293	ATF3	Betweenness(Weight): 0.0	1
1294	PPP1R15A	Betweenness(Weight): 0.0	1
1295	SOCS3	Betweenness(Weight): 0.0	1
1296	GNG11	Betweenness(Weight): 0.0	1
1297	HHIP	Betweenness(Weight): 0.0	1
1298	VEGFB	Betweenness(Weight): 0.0	1
1299	IGFN1	Betweenness(Weight): 0.0	1
1300	MXRA8	Betweenness(Weight): 0.0	1
1301	FRZB	Betweenness(Weight): 0.0	1
1302	FBLIM1	Betweenness(Weight): 0.0	1
1303	RAB34	Betweenness(Weight): 0.0	1
1304	NEXN	Betweenness(Weight): 0.0	1
1305	TCF21	Betweenness(Weight): 0.0	1
1306	CLMP	Betweenness(Weight): 0.0	1
1307	ALDH1A3	Betweenness(Weight): 0.0	1
1308	CYBRD1	Betweenness(Weight): 0.0	1
1309	TCEAL1	Betweenness(Weight): 0.0	1
1310	AKR1C1	Betweenness(Weight): 0.0	1
1311	CBLN4	Betweenness(Weight): 0.0	1
1312	GYPC	Betweenness(Weight): 0.0	1
1313	LRP1	Betweenness(Weight): 0.0	1
1314	VWA1	Betweenness(Weight): 0.0	1
1315	PKDCC	Betweenness(Weight): 0.0	1
1316	CSRP1	Betweenness(Weight): 0.0	1
1317	PDLIM2	Betweenness(Weight): 0.0	1
1318	COMT	Betweenness(Weight): 0.0	1
1319	PRELP	Betweenness(Weight): 0.0	1
1320	HTRA1	Betweenness(Weight): 0.0	1
1321	SYNPO2	Betweenness(Weight): 0.0	1
1322	CTSK	Betweenness(Weight): 0.0	1
1323	PTCH1	Betweenness(Weight): 0.0	1
1324	PRDX2	Betweenness(Weight): 0.0	1
1325	PLTP	Betweenness(Weight): 0.0	1
1326	KANK2	Betweenness(Weight): 0.0	1
1327	TMEM204	Betweenness(Weight): 0.0	1
1328	MAP1B	Betweenness(Weight): 0.0	1
1329	CHGA	Betweenness(Weight): 0.0	1
1330	ZFP36L1	Betweenness(Weight): 0.0	1
1331	FCGRT	Betweenness(Weight): 0.0	1
1332	TGFB1I1	Betweenness(Weight): 0.0	1
1333	ALDH1A1	Betweenness(Weight): 0.0	1
1334	COL3A1	Betweenness(Weight): 0.0	1
1335	VCAN	Betweenness(Weight): 0.0	1
1336	COX7A1	Betweenness(Weight): 0.0	1
1337	LGALS3	Betweenness(Weight): 0.0	1
1338	LMOD1	Betweenness(Weight): 0.0	1
1339	APOC1	Betweenness(Weight): 0.0	1
1340	IL33	Betweenness(Weight): 0.0	1
1341	WBP5	Betweenness(Weight): 0.0	1
1342	MYL6	Betweenness(Weight): 0.0	1
1343	FBLN2	Betweenness(Weight): 0.0	1
1344	MYC	Betweenness(Weight): 0.0	1
1345	IFITM1	Betweenness(Weight): 0.0	1
1346	TSHZ1	Betweenness(Weight): 0.0	1
1347	FSTL1	Betweenness(Weight): 0.0	1
1348	LRRN3	Betweenness(Weight): 0.0	1
1349	F3	Betweenness(Weight): 0.0	1
1350	IFITM2	Betweenness(Weight): 0.0	1
1351	THY1	Betweenness(Weight): 0.0	1
1352	CRISPLD2	Betweenness(Weight): 0.0	1
1353	THBD	Betweenness(Weight): 0.0	1
1354	COL6A1	Betweenness(Weight): 0.0	1
1355	RARRES2	Betweenness(Weight): 0.0	1
1356	PDGFRA	Betweenness(Weight): 0.0	1
1357	ABCA8	Betweenness(Weight): 0.0	1
1358	SPTBN1	Betweenness(Weight): 0.0	1
1359	OGN	Betweenness(Weight): 0.0	1
1360	DPT	Betweenness(Weight): 0.0	1
1361	FXYD6	Betweenness(Weight): 0.0	1
1362	GADD45G	Betweenness(Weight): 0.0	1
1363	TCEAL3	Betweenness(Weight): 0.0	1
1364	MAGED2	Betweenness(Weight): 0.0	1
1365	COL6A2	Betweenness(Weight): 0.0	1
1366	ANGPTL1	Betweenness(Weight): 0.0	1
1367	ISLR	Betweenness(Weight): 0.0	1
1368	IGFBP4	Betweenness(Weight): 0.0	1
1369	SEPP1	Betweenness(Weight): 0.0	1
1370	MEG3	Betweenness(Weight): 0.0	1
1371	PRPS2	Betweenness(Weight): 0.0	1
1372	CPE	Betweenness(Weight): 0.0	1
1373	PROK1	Betweenness(Weight): 0.0	1
1374	SSPN	Betweenness(Weight): 0.0	1
1375	NR2F2	Betweenness(Weight): 0.0	1
1376	FLNA	Betweenness(Weight): 0.0	1
1377	LGALS3BP	Betweenness(Weight): 0.0	1
1378	EMP1	Betweenness(Weight): 0.0	1
1379	FBLN5	Betweenness(Weight): 0.0	1
1380	C1R	Betweenness(Weight): 0.0	1
1381	PPP1R14A	Betweenness(Weight): 0.0	1
1382	COL1A1	Betweenness(Weight): 0.0	1
1383	CILP	Betweenness(Weight): 0.0	1
1384	KLF2	Betweenness(Weight): 0.0	1
1385	ITM2A	Betweenness(Weight): 0.0	1
1386	SLC51A	Betweenness(Weight): 0.0	1
1387	MMP2	Betweenness(Weight): 0.0	1
1388	IGFBP6	Betweenness(Weight): 0.0	1
1389	TMEM100	Betweenness(Weight): 0.0	1
1390	IFI6	Betweenness(Weight): 0.0	1
1391	RASD1	Betweenness(Weight): 0.0	1
1392	AEBP1	Betweenness(Weight): 0.0	1
1393	MYLK	Betweenness(Weight): 0.0	1
1394	FHL2	Betweenness(Weight): 0.0	1
1395	OSR2	Betweenness(Weight): 0.0	1
1396	TSC22D3	Betweenness(Weight): 0.0	1
1397	MT1X	Betweenness(Weight): 0.0	1
1398	SERPINF1	Betweenness(Weight): 0.0	1
1399	CALD1	Betweenness(Weight): 0.0	1
1400	COL1A2	Betweenness(Weight): 0.0	1
1401	INMT	Betweenness(Weight): 0.0	1
1402	CYR61	Betweenness(Weight): 0.0	1
1403	FOSB	Betweenness(Weight): 0.0	1
1404	CTGF	Betweenness(Weight): 0.0	1
1405	IGF2	Betweenness(Weight): 0.0	1
1406	SFRP4	Betweenness(Weight): 0.0	1
1407	LGALS1	Betweenness(Weight): 0.0	1
1408	IGF1	Betweenness(Weight): 0.0	1
1409	GADD45B	Betweenness(Weight): 0.0	1
1410	PLAC9	Betweenness(Weight): 0.0	1
1411	VIM	Betweenness(Weight): 0.0	1
1412	SPARC	Betweenness(Weight): 0.0	1
1413	MYH11	Betweenness(Weight): 0.0	1
1414	C11orf96	Betweenness(Weight): 0.0	1
1415	BGN	Betweenness(Weight): 0.0	1
1416	NEAT1	Betweenness(Weight): 0.0	1
1417	EGR1	Betweenness(Weight): 0.0	1
1418	CAV1	Betweenness(Weight): 0.0	1
1419	ADIRF	Betweenness(Weight): 0.0	1
1420	APOE	Betweenness(Weight): 0.0	1
1421	TM4SF1	Betweenness(Weight): 0.0	1
1422	TIMP1	Betweenness(Weight): 0.0	1
1423	ZFP36	Betweenness(Weight): 0.0	1
1424	JUN	Betweenness(Weight): 0.0	1
1425	IER2	Betweenness(Weight): 0.0	1
1426	MYL9	Betweenness(Weight): 0.0	1
1427	TAGLN	Betweenness(Weight): 0.0	1
1428	KRT13	Betweenness(Weight): 0.0	1
1429	FOS	Betweenness(Weight): 0.0	1
1430	CFD	Betweenness(Weight): 0.0	1
1431	ACTA2	Betweenness(Weight): 0.0	1
1432	SPARCL1	Betweenness(Weight): 0.0	1
1433	IFI27	Betweenness(Weight): 0.0	1
1434	KRT17	Betweenness(Weight): 0.0	1
1435	B2M	Betweenness(Weight): 0.0	1
1436	DCN	Betweenness(Weight): 0.0	1
1437	MGP	Betweenness(Weight): 0.0	1
1438	PTGDS	Betweenness(Weight): 0.0	1
