# Supplementary material for: Integration and gene co-expression network analysis of scRNA-seq transcriptomes reveal heterogeneity and key functional genes in human spermatogenesis
Source: Sci Rep. 2021 Sep 27;11:19089. doi: 10.1038/s41598-021-98267-3 (PMC8476490; doi:10.1038/s41598-021-98267-3)
Supplement: Supplementary file 4 — Supplementary Information 4. [file 41598_2021_98267_MOESM4_ESM.xlsx]

## Sheet: Sheet1
Table S3. Betweenness centrality and p-values for each node of WGCN of the spermatogonia and spermatocyte cells
	Nodes	Betweenness(Weight)	p-value
1	C1orf194	Betweenness(Weight): 51232.0	0.00173
2	HSP90AB1	Betweenness(Weight): 38973.0	0.00401
3	MFSD6L	Betweenness(Weight): 16699.0	0.00561
4	TPD52L3	Betweenness(Weight): 12394.0	0.00724
5	PTMA	Betweenness(Weight): 9909.0	0.00956
6	PHF7	Betweenness(Weight): 7291.0	0.01136
7	BOLL	Betweenness(Weight): 5299.0	0.01269
8	TEX40	Betweenness(Weight): 5068.0	0.01504
9	C6orf48	Betweenness(Weight): 4350.0	0.01661
10	NDUFAF3	Betweenness(Weight): 3948.0	0.01867
11	DAW1	Betweenness(Weight): 3883.0	0.02127
12	HSPA2	Betweenness(Weight): 3832.0	0.02185
13	RPSA	Betweenness(Weight): 3824.0	0.02399
14	SYCP2	Betweenness(Weight): 3749.0	0.02628
15	HSP90AA1	Betweenness(Weight): 3557.0	0.02831
16	ACTG1	Betweenness(Weight): 3171.0	0.0297
17	ZNF428	Betweenness(Weight): 2702.0	0.03191
18	GS1-259H13.2	Betweenness(Weight): 2425.0	0.03346
19	SPATA8	Betweenness(Weight): 2178.0	0.03522
20	RPS19	Betweenness(Weight): 2161.0	0.03643
21	SMC3	Betweenness(Weight): 2147.0	0.0394
22	SRP9	Betweenness(Weight): 1873.0	0.04121
23	FAM216A	Betweenness(Weight): 1782.0	0.04337
24	C15orf43	Betweenness(Weight): 1727.0	0.04683
25	TKTL2	Betweenness(Weight): 1578.0	0.04655
26	HORMAD1	Betweenness(Weight): 1484.0	0.04917
27	ZBTB32	Betweenness(Weight): 1411.0	0.05051
28	FTH1	Betweenness(Weight): 1319.0	0.054
29	CALM2	Betweenness(Weight): 1230.0	0.05441
30	ZMYND10	Betweenness(Weight): 1214.0	0.05728
31	RCN2	Betweenness(Weight): 1146.0	0.05919
32	CCNI	Betweenness(Weight): 1095.0	0.06012
33	SNRPC	Betweenness(Weight): 1070.0	0.06117
34	ZCWPW1	Betweenness(Weight): 1010.0	0.06531
35	CKS2	Betweenness(Weight): 1004.0	0.06527
36	NASP	Betweenness(Weight): 736.0	0.06651
37	REXO2	Betweenness(Weight): 717.0	0.06924
38	RPL18A	Betweenness(Weight): 680.0	0.07297
39	CETN3	Betweenness(Weight): 663.0	0.07288
40	HMGA1	Betweenness(Weight): 618.0	0.07532
41	ADAM18	Betweenness(Weight): 613.0	0.07746
42	GLTSCR2	Betweenness(Weight): 597.0	0.07875
43	CETN1	Betweenness(Weight): 579.0	0.08234
44	ART3	Betweenness(Weight): 571.0	0.0831
45	PPP3R2	Betweenness(Weight): 553.0	0.0839
46	LINC01206	Betweenness(Weight): 540.0	0.08582
47	LINC00865	Betweenness(Weight): 488.0	0.08784
48	SMARCB1	Betweenness(Weight): 472.0	0.09035
49	YEATS4	Betweenness(Weight): 468.0	0.09138
50	SPATA22	Betweenness(Weight): 453.0	0.09282
51	TUBA3C	Betweenness(Weight): 348.0	0.09606
52	MRFAP1	Betweenness(Weight): 345.0	0.09652
53	SPDYA	Betweenness(Weight): 322.0	0.09938
54	C1QBP	Betweenness(Weight): 315.0	0.10123
55	DMRTB1	Betweenness(Weight): 295.0	0.10284
56	DCAF15	Betweenness(Weight): 291.0	0.10697
57	TEX264	Betweenness(Weight): 291.0	0.10867
58	POLR2E	Betweenness(Weight): 289.0	0.10705
59	VIMP	Betweenness(Weight): 287.0	0.1115
60	EGFL7	Betweenness(Weight): 263.0	0.11203
61	KDM5B	Betweenness(Weight): 257.0	0.11406
62	CUTC	Betweenness(Weight): 248.0	0.11762
63	LDHC	Betweenness(Weight): 242.0	0.11781
64	ZPBP2	Betweenness(Weight): 238.0	0.12032
65	CCNA1	Betweenness(Weight): 189.0	0.12193
66	DYNLT1	Betweenness(Weight): 180.0	0.12475
67	VCX2	Betweenness(Weight): 173.0	0.1245
68	TBL2	Betweenness(Weight): 143.0	0.12814
69	ARL3	Betweenness(Weight): 134.0	0.13093
70	ANKRD7	Betweenness(Weight): 133.0	0.13125
71	RPS2	Betweenness(Weight): 126.0	0.13339
72	PEBP1	Betweenness(Weight): 122.0	0.13644
73	RTCB	Betweenness(Weight): 109.0	0.13709
74	EIF4A2	Betweenness(Weight): 107.0	0.14112
75	DHFR	Betweenness(Weight): 105.0	0.14284
76	USP11	Betweenness(Weight): 105.0	0.14261
77	H2AFZ	Betweenness(Weight): 94.0	0.14667
78	COMMD4	Betweenness(Weight): 82.0	0.14592
79	RPL10A	Betweenness(Weight): 69.0	0.14762
80	RPLP1	Betweenness(Weight): 64.0	0.14905
81	LINC00654	Betweenness(Weight): 62.0	0.15132
82	DBF4	Betweenness(Weight): 54.0	0.15607
83	LY6K	Betweenness(Weight): 48.0	0.15669
84	RBBP4	Betweenness(Weight): 45.0	0.15911
85	LVCAT1	Betweenness(Weight): 42.0	0.16008
86	RPL39L	Betweenness(Weight): 38.0	0.1617
87	SNW1	Betweenness(Weight): 37.0	0.16314
88	BTG3	Betweenness(Weight): 36.0	0.16531
89	FAM150B	Betweenness(Weight): 32.0	0.16664
90	VCX	Betweenness(Weight): 28.0	0.17484
91	TDRG1	Betweenness(Weight): 28.0	0.17226
92	HIST1H4C	Betweenness(Weight): 28.0	0.17237
93	COX20	Betweenness(Weight): 20.0	0.17638
94	ADAM2	Betweenness(Weight): 14.0	0.17659
95	SPINK2	Betweenness(Weight): 13.0	0.17746
96	MKKS	Betweenness(Weight): 12.0	0.18191
97	FKBP6	Betweenness(Weight): 6.0	0.18463
98	SQLE	Betweenness(Weight): 6.0	0.18538
99	RPS11	Betweenness(Weight): 4.0	0.18768
100	HNRNPA2B1	Betweenness(Weight): 4.0	0.18907
101	TCP10	Betweenness(Weight): 4.0	0.19003
102	COX8A	Betweenness(Weight): 2.0	0.20124
103	DUT	Betweenness(Weight): 2.0	0.20109
104	BIRC5	Betweenness(Weight): 2.0	0.19832
105	CCDC112	Betweenness(Weight): 2.0	0.20113
106	BCAP31	Betweenness(Weight): 2.0	0.19932
107	RASGRP2	Betweenness(Weight): 0.0	1
108	SYNE2	Betweenness(Weight): 0.0	1
109	CCDC3	Betweenness(Weight): 0.0	1
110	KLF6	Betweenness(Weight): 0.0	1
111	FAM9B	Betweenness(Weight): 0.0	1
112	PNMA5	Betweenness(Weight): 0.0	1
113	SNHG19	Betweenness(Weight): 0.0	1
114	CTHRC1	Betweenness(Weight): 0.0	1
115	TCL1B	Betweenness(Weight): 0.0	1
116	HEY1	Betweenness(Weight): 0.0	1
117	GIGYF1	Betweenness(Weight): 0.0	1
118	CENPF	Betweenness(Weight): 0.0	1
119	CALM1	Betweenness(Weight): 0.0	1
120	HMGN2	Betweenness(Weight): 0.0	1
121	KAT7	Betweenness(Weight): 0.0	1
122	UBE2S	Betweenness(Weight): 0.0	1
123	TPX2	Betweenness(Weight): 0.0	1
124	LINC01015	Betweenness(Weight): 0.0	1
125	CALR	Betweenness(Weight): 0.0	1
126	GOLGA4	Betweenness(Weight): 0.0	1
127	SPPL3	Betweenness(Weight): 0.0	1
128	PRC1	Betweenness(Weight): 0.0	1
129	FIP1L1	Betweenness(Weight): 0.0	1
130	RPL22L1	Betweenness(Weight): 0.0	1
131	PHGDH	Betweenness(Weight): 0.0	1
132	PMAIP1	Betweenness(Weight): 0.0	1
133	AZU1	Betweenness(Weight): 0.0	1
134	PVALB	Betweenness(Weight): 0.0	1
135	C1orf233	Betweenness(Weight): 0.0	1
136	ALDH3A1	Betweenness(Weight): 0.0	1
137	PIWIL4	Betweenness(Weight): 0.0	1
138	MSL3	Betweenness(Weight): 0.0	1
139	MIF4GD	Betweenness(Weight): 0.0	1
140	SMARCA1	Betweenness(Weight): 0.0	1
141	SLC9A3R2	Betweenness(Weight): 0.0	1
142	SIX1	Betweenness(Weight): 0.0	1
143	NPDC1	Betweenness(Weight): 0.0	1
144	GSDMD	Betweenness(Weight): 0.0	1
145	JUND	Betweenness(Weight): 0.0	1
146	IDH2	Betweenness(Weight): 0.0	1
147	PARP16	Betweenness(Weight): 0.0	1
148	DPPA2	Betweenness(Weight): 0.0	1
149	CYBA	Betweenness(Weight): 0.0	1
150	PDLIM4	Betweenness(Weight): 0.0	1
151	ST3GAL4	Betweenness(Weight): 0.0	1
152	HES4	Betweenness(Weight): 0.0	1
153	RGS14	Betweenness(Weight): 0.0	1
154	CEBPB	Betweenness(Weight): 0.0	1
155	SCT	Betweenness(Weight): 0.0	1
156	EGR4	Betweenness(Weight): 0.0	1
157	ID2	Betweenness(Weight): 0.0	1
158	RNU12	Betweenness(Weight): 0.0	1
159	C19orf84	Betweenness(Weight): 0.0	1
160	DSN1	Betweenness(Weight): 0.0	1
161	NRBP1	Betweenness(Weight): 0.0	1
162	KANSL1	Betweenness(Weight): 0.0	1
163	RNPEP	Betweenness(Weight): 0.0	1
164	KAT5	Betweenness(Weight): 0.0	1
165	FAAP24	Betweenness(Weight): 0.0	1
166	ANKRD20A4	Betweenness(Weight): 0.0	1
167	RNASET2	Betweenness(Weight): 0.0	1
168	DND1	Betweenness(Weight): 0.0	1
169	SMOX	Betweenness(Weight): 0.0	1
170	LINC00911	Betweenness(Weight): 0.0	1
171	RANBP1	Betweenness(Weight): 0.0	1
172	MTX2	Betweenness(Weight): 0.0	1
173	STK31	Betweenness(Weight): 0.0	1
174	EPB41L4A-AS1	Betweenness(Weight): 0.0	1
175	HJURP	Betweenness(Weight): 0.0	1
176	CSTF1	Betweenness(Weight): 0.0	1
177	ASH2L	Betweenness(Weight): 0.0	1
178	IGLL1	Betweenness(Weight): 0.0	1
179	HOXA7	Betweenness(Weight): 0.0	1
180	UBE2C	Betweenness(Weight): 0.0	1
181	SOX2	Betweenness(Weight): 0.0	1
182	TMEM55A	Betweenness(Weight): 0.0	1
183	RPL9	Betweenness(Weight): 0.0	1
184	NAMPT	Betweenness(Weight): 0.0	1
185	SMARCD3	Betweenness(Weight): 0.0	1
186	SHKBP1	Betweenness(Weight): 0.0	1
187	NPW	Betweenness(Weight): 0.0	1
188	PSME1	Betweenness(Weight): 0.0	1
189	PALM3	Betweenness(Weight): 0.0	1
190	YWHAH	Betweenness(Weight): 0.0	1
191	BCAM	Betweenness(Weight): 0.0	1
192	MXRA7	Betweenness(Weight): 0.0	1
193	BAX	Betweenness(Weight): 0.0	1
194	MACROD1	Betweenness(Weight): 0.0	1
195	TUBA1C	Betweenness(Weight): 0.0	1
196	AK5	Betweenness(Weight): 0.0	1
197	CD81	Betweenness(Weight): 0.0	1
198	SFRP1	Betweenness(Weight): 0.0	1
199	CYB5A	Betweenness(Weight): 0.0	1
200	GAMT	Betweenness(Weight): 0.0	1
201	LRRFIP1	Betweenness(Weight): 0.0	1
202	IRF2BPL	Betweenness(Weight): 0.0	1
203	TUBA1A	Betweenness(Weight): 0.0	1
204	TPM1	Betweenness(Weight): 0.0	1
205	ZFP36L2	Betweenness(Weight): 0.0	1
206	MALAT1	Betweenness(Weight): 0.0	1
207	NANOS3	Betweenness(Weight): 0.0	1
208	NFKBIA	Betweenness(Weight): 0.0	1
209	RMI2	Betweenness(Weight): 0.0	1
210	STRA13	Betweenness(Weight): 0.0	1
211	CENPK	Betweenness(Weight): 0.0	1
212	SLBP	Betweenness(Weight): 0.0	1
213	FAM213A	Betweenness(Weight): 0.0	1
214	PTPN12	Betweenness(Weight): 0.0	1
215	GAGE1	Betweenness(Weight): 0.0	1
216	TRMT6	Betweenness(Weight): 0.0	1
217	DEK	Betweenness(Weight): 0.0	1
218	CTCFL	Betweenness(Weight): 0.0	1
219	NME4	Betweenness(Weight): 0.0	1
220	CSTB	Betweenness(Weight): 0.0	1
221	MYBL2	Betweenness(Weight): 0.0	1
222	PTS	Betweenness(Weight): 0.0	1
223	CCDC109B	Betweenness(Weight): 0.0	1
224	TSPYL2	Betweenness(Weight): 0.0	1
225	CLPTM1L	Betweenness(Weight): 0.0	1
226	PRIM1	Betweenness(Weight): 0.0	1
227	CD9	Betweenness(Weight): 0.0	1
228	SNX6	Betweenness(Weight): 0.0	1
229	HPRT1	Betweenness(Weight): 0.0	1
230	LSM5	Betweenness(Weight): 0.0	1
231	RAMP2	Betweenness(Weight): 0.0	1
232	POLR2J3	Betweenness(Weight): 0.0	1
233	PASD1	Betweenness(Weight): 0.0	1
234	UNG	Betweenness(Weight): 0.0	1
235	LAPTM4B	Betweenness(Weight): 0.0	1
236	CHAF1A	Betweenness(Weight): 0.0	1
237	CDT1	Betweenness(Weight): 0.0	1
238	E2F1	Betweenness(Weight): 0.0	1
239	DPEP3	Betweenness(Weight): 0.0	1
240	HELLS	Betweenness(Weight): 0.0	1
241	ATP2B1	Betweenness(Weight): 0.0	1
242	PAGE1	Betweenness(Weight): 0.0	1
243	PRSS50	Betweenness(Weight): 0.0	1
244	DMRT1	Betweenness(Weight): 0.0	1
245	L1TD1	Betweenness(Weight): 0.0	1
246	CLSPN	Betweenness(Weight): 0.0	1
247	ASB9	Betweenness(Weight): 0.0	1
248	PLK1	Betweenness(Weight): 0.0	1
249	NUSAP1	Betweenness(Weight): 0.0	1
250	TUBB4B	Betweenness(Weight): 0.0	1
251	SOX18	Betweenness(Weight): 0.0	1
252	ARHGAP15	Betweenness(Weight): 0.0	1
253	FAM118B	Betweenness(Weight): 0.0	1
254	PKM	Betweenness(Weight): 0.0	1
255	TUBA3E	Betweenness(Weight): 0.0	1
256	NEFM	Betweenness(Weight): 0.0	1
257	S100A10	Betweenness(Weight): 0.0	1
258	KPNA2	Betweenness(Weight): 0.0	1
259	FHL1	Betweenness(Weight): 0.0	1
260	TXNIP	Betweenness(Weight): 0.0	1
261	CLU	Betweenness(Weight): 0.0	1
262	SPSB4	Betweenness(Weight): 0.0	1
263	EIF2B2	Betweenness(Weight): 0.0	1
264	GNPNAT1	Betweenness(Weight): 0.0	1
265	WWC2-AS2	Betweenness(Weight): 0.0	1
266	CARTPT	Betweenness(Weight): 0.0	1
267	GYG1	Betweenness(Weight): 0.0	1
268	LINC00588	Betweenness(Weight): 0.0	1
269	LINC01309	Betweenness(Weight): 0.0	1
270	MRGPRG-AS1	Betweenness(Weight): 0.0	1
271	DHRS4	Betweenness(Weight): 0.0	1
272	AURKA	Betweenness(Weight): 0.0	1
273	RASGEF1C	Betweenness(Weight): 0.0	1
274	G0S2	Betweenness(Weight): 0.0	1
275	VCX3A	Betweenness(Weight): 0.0	1
276	TEX12	Betweenness(Weight): 0.0	1
277	FMR1NB	Betweenness(Weight): 0.0	1
278	WBSCR22	Betweenness(Weight): 0.0	1
279	TRAPPC8	Betweenness(Weight): 0.0	1
280	TUBA3D	Betweenness(Weight): 0.0	1
281	TP53I13	Betweenness(Weight): 0.0	1
282	MRPS9	Betweenness(Weight): 0.0	1
283	FBXO43	Betweenness(Weight): 0.0	1
284	MRPL43	Betweenness(Weight): 0.0	1
285	CDK5RAP3	Betweenness(Weight): 0.0	1
286	TOE1	Betweenness(Weight): 0.0	1
287	SFMBT1	Betweenness(Weight): 0.0	1
288	ZNF692	Betweenness(Weight): 0.0	1
289	STK17A	Betweenness(Weight): 0.0	1
290	RAD51	Betweenness(Weight): 0.0	1
291	HIRIP3	Betweenness(Weight): 0.0	1
292	VPS8	Betweenness(Weight): 0.0	1
293	OIP5	Betweenness(Weight): 0.0	1
294	PCDHB14	Betweenness(Weight): 0.0	1
295	RIC8A	Betweenness(Weight): 0.0	1
296	ANKRD36	Betweenness(Weight): 0.0	1
297	DEPDC1B	Betweenness(Weight): 0.0	1
298	CEP55	Betweenness(Weight): 0.0	1
299	RACGAP1	Betweenness(Weight): 0.0	1
300	RNF20	Betweenness(Weight): 0.0	1
301	ANKRD30A	Betweenness(Weight): 0.0	1
302	SGK494	Betweenness(Weight): 0.0	1
303	FAM95B1	Betweenness(Weight): 0.0	1
304	TBPL1	Betweenness(Weight): 0.0	1
305	CERS3	Betweenness(Weight): 0.0	1
306	CDKN2D	Betweenness(Weight): 0.0	1
307	BNIP1	Betweenness(Weight): 0.0	1
308	REEP4	Betweenness(Weight): 0.0	1
309	ZKSCAN4	Betweenness(Weight): 0.0	1
310	COPRS	Betweenness(Weight): 0.0	1
311	ALG8	Betweenness(Weight): 0.0	1
312	CDK20	Betweenness(Weight): 0.0	1
313	SYNGR4	Betweenness(Weight): 0.0	1
314	RAE1	Betweenness(Weight): 0.0	1
315	PDRG1	Betweenness(Weight): 0.0	1
316	DKFZP434H168	Betweenness(Weight): 0.0	1
317	CDK1	Betweenness(Weight): 0.0	1
318	TPR	Betweenness(Weight): 0.0	1
319	PCDHB2	Betweenness(Weight): 0.0	1
320	EFEMP2	Betweenness(Weight): 0.0	1
321	TXNDC12	Betweenness(Weight): 0.0	1
322	DNAJB2	Betweenness(Weight): 0.0	1
323	GJA8	Betweenness(Weight): 0.0	1
324	BAZ2B	Betweenness(Weight): 0.0	1
325	GPX1	Betweenness(Weight): 0.0	1
326	ANKRD18B	Betweenness(Weight): 0.0	1
327	DIXDC1	Betweenness(Weight): 0.0	1
328	SGK1	Betweenness(Weight): 0.0	1
329	NCAPH	Betweenness(Weight): 0.0	1
330	CD320	Betweenness(Weight): 0.0	1
331	PSMD5-AS1	Betweenness(Weight): 0.0	1
332	C4orf46	Betweenness(Weight): 0.0	1
333	ANKRD62	Betweenness(Weight): 0.0	1
334	PRKAB1	Betweenness(Weight): 0.0	1
335	LINC01360	Betweenness(Weight): 0.0	1
336	ANKRD18A	Betweenness(Weight): 0.0	1
337	RASSF1	Betweenness(Weight): 0.0	1
338	CCDC86	Betweenness(Weight): 0.0	1
339	PCDH17	Betweenness(Weight): 0.0	1
340	TPTE	Betweenness(Weight): 0.0	1
341	TM2D1	Betweenness(Weight): 0.0	1
342	CCP110	Betweenness(Weight): 0.0	1
343	LINC00964	Betweenness(Weight): 0.0	1
344	PLIN3	Betweenness(Weight): 0.0	1
345	SCAMP1-AS1	Betweenness(Weight): 0.0	1
346	POU5F2	Betweenness(Weight): 0.0	1
347	SPINT2	Betweenness(Weight): 0.0	1
348	KPNB1	Betweenness(Weight): 0.0	1
349	USP3-AS1	Betweenness(Weight): 0.0	1
350	DNAI1	Betweenness(Weight): 0.0	1
351	SMDT1	Betweenness(Weight): 0.0	1
352	FAM225A	Betweenness(Weight): 0.0	1
353	SSR2	Betweenness(Weight): 0.0	1
354	FAM225B	Betweenness(Weight): 0.0	1
355	PKIG	Betweenness(Weight): 0.0	1
356	B3GALT4	Betweenness(Weight): 0.0	1
357	PINK1	Betweenness(Weight): 0.0	1
358	MBD1	Betweenness(Weight): 0.0	1
359	ANKRD30B	Betweenness(Weight): 0.0	1
360	GLB1L	Betweenness(Weight): 0.0	1
361	IFT74	Betweenness(Weight): 0.0	1
362	EID3	Betweenness(Weight): 0.0	1
363	SLC2A5	Betweenness(Weight): 0.0	1
364	CNTRL	Betweenness(Weight): 0.0	1
365	ERICH3-AS1	Betweenness(Weight): 0.0	1
366	CDCA3	Betweenness(Weight): 0.0	1
367	OVOL2	Betweenness(Weight): 0.0	1
368	PSMA8	Betweenness(Weight): 0.0	1
369	LINC01431	Betweenness(Weight): 0.0	1
370	C3orf62	Betweenness(Weight): 0.0	1
371	PCID2	Betweenness(Weight): 0.0	1
372	CAPN11	Betweenness(Weight): 0.0	1
373	POTEC	Betweenness(Weight): 0.0	1
374	FAM174A	Betweenness(Weight): 0.0	1
375	ANKRD30BL	Betweenness(Weight): 0.0	1
376	ISOC2	Betweenness(Weight): 0.0	1
377	KRT72	Betweenness(Weight): 0.0	1
378	CEP126	Betweenness(Weight): 0.0	1
379	ZNF689	Betweenness(Weight): 0.0	1
380	PENK	Betweenness(Weight): 0.0	1
381	C16orf71	Betweenness(Weight): 0.0	1
382	ZNF793-AS1	Betweenness(Weight): 0.0	1
383	TMEM99	Betweenness(Weight): 0.0	1
384	C1orf94	Betweenness(Weight): 0.0	1
385	EIF5AL1	Betweenness(Weight): 0.0	1
386	BIRC8	Betweenness(Weight): 0.0	1
387	ART5	Betweenness(Weight): 0.0	1
388	PMM1	Betweenness(Weight): 0.0	1
389	TYMS	Betweenness(Weight): 0.0	1
390	PROK2	Betweenness(Weight): 0.0	1
391	EXD2	Betweenness(Weight): 0.0	1
392	CYB5D2	Betweenness(Weight): 0.0	1
393	SLC2A14	Betweenness(Weight): 0.0	1
394	SLC25A19	Betweenness(Weight): 0.0	1
395	C15orf48	Betweenness(Weight): 0.0	1
396	NUF2	Betweenness(Weight): 0.0	1
397	PCDHB5	Betweenness(Weight): 0.0	1
398	PIWIL1	Betweenness(Weight): 0.0	1
399	RNMTL1	Betweenness(Weight): 0.0	1
400	MGAT4D	Betweenness(Weight): 0.0	1
401	POM121L12	Betweenness(Weight): 0.0	1
402	MLLT10	Betweenness(Weight): 0.0	1
403	SLC25A31	Betweenness(Weight): 0.0	1
404	RFX4	Betweenness(Weight): 0.0	1
405	AKAP12	Betweenness(Weight): 0.0	1
406	CIAPIN1	Betweenness(Weight): 0.0	1
407	RNFT1	Betweenness(Weight): 0.0	1
408	AARD	Betweenness(Weight): 0.0	1
409	KLB	Betweenness(Weight): 0.0	1
410	GULP1	Betweenness(Weight): 0.0	1
411	WDR87	Betweenness(Weight): 0.0	1
412	LDHAL6B	Betweenness(Weight): 0.0	1
413	C9orf57	Betweenness(Weight): 0.0	1
414	TUBA1B	Betweenness(Weight): 0.0	1
415	TPT1	Betweenness(Weight): 0.0	1
416	CDKN3	Betweenness(Weight): 0.0	1
417	CALM3	Betweenness(Weight): 0.0	1
418	APRT	Betweenness(Weight): 0.0	1
419	TNIP2	Betweenness(Weight): 0.0	1
420	PRR5	Betweenness(Weight): 0.0	1
421	HSPD1	Betweenness(Weight): 0.0	1
422	TNNT1	Betweenness(Weight): 0.0	1
423	PKN1	Betweenness(Weight): 0.0	1
424	AKR1B1	Betweenness(Weight): 0.0	1
425	TCF3	Betweenness(Weight): 0.0	1
426	TMEM14B	Betweenness(Weight): 0.0	1
427	MXD4	Betweenness(Weight): 0.0	1
428	LSM7	Betweenness(Weight): 0.0	1
429	RHOC	Betweenness(Weight): 0.0	1
430	ATIC	Betweenness(Weight): 0.0	1
431	YWHAB	Betweenness(Weight): 0.0	1
432	AKR1A1	Betweenness(Weight): 0.0	1
433	GRN	Betweenness(Weight): 0.0	1
434	KPNA5	Betweenness(Weight): 0.0	1
435	SIGIRR	Betweenness(Weight): 0.0	1
436	PAGE2	Betweenness(Weight): 0.0	1
437	METTL5	Betweenness(Weight): 0.0	1
438	PRDX1	Betweenness(Weight): 0.0	1
439	HVCN1	Betweenness(Weight): 0.0	1
440	OVOL1	Betweenness(Weight): 0.0	1
441	SLC25A5	Betweenness(Weight): 0.0	1
442	SRM	Betweenness(Weight): 0.0	1
443	ESX1	Betweenness(Weight): 0.0	1
444	LSM2	Betweenness(Weight): 0.0	1
445	PPP1CA	Betweenness(Weight): 0.0	1
446	TYSND1	Betweenness(Weight): 0.0	1
447	RGMA	Betweenness(Weight): 0.0	1
448	SAYSD1	Betweenness(Weight): 0.0	1
449	COTL1	Betweenness(Weight): 0.0	1
450	LY6E	Betweenness(Weight): 0.0	1
451	NEIL2	Betweenness(Weight): 0.0	1
452	DYDC1	Betweenness(Weight): 0.0	1
453	EPCAM	Betweenness(Weight): 0.0	1
454	LPIN2	Betweenness(Weight): 0.0	1
455	ENHO	Betweenness(Weight): 0.0	1
456	SAP25	Betweenness(Weight): 0.0	1
457	ZC2HC1C	Betweenness(Weight): 0.0	1
458	NENF	Betweenness(Weight): 0.0	1
459	HYAL2	Betweenness(Weight): 0.0	1
460	RBM3	Betweenness(Weight): 0.0	1
461	NUDT14	Betweenness(Weight): 0.0	1
462	NAE1	Betweenness(Weight): 0.0	1
463	CCDC42	Betweenness(Weight): 0.0	1
464	RABGGTA	Betweenness(Weight): 0.0	1
465	ITGB1	Betweenness(Weight): 0.0	1
466	TMPRSS12	Betweenness(Weight): 0.0	1
467	HSPB1	Betweenness(Weight): 0.0	1
468	ACTB	Betweenness(Weight): 0.0	1
469	SNAPC2	Betweenness(Weight): 0.0	1
470	RHOXF1	Betweenness(Weight): 0.0	1
471	GLIPR1L1	Betweenness(Weight): 0.0	1
472	LDHB	Betweenness(Weight): 0.0	1
473	ANP32B	Betweenness(Weight): 0.0	1
474	PRAME	Betweenness(Weight): 0.0	1
475	SNHG7	Betweenness(Weight): 0.0	1
476	NEK2	Betweenness(Weight): 0.0	1
477	PAFAH1B3	Betweenness(Weight): 0.0	1
478	SERPINE2	Betweenness(Weight): 0.0	1
479	TUBB	Betweenness(Weight): 0.0	1
480	SERPINI1	Betweenness(Weight): 0.0	1
481	PFN1	Betweenness(Weight): 0.0	1
482	SMS	Betweenness(Weight): 0.0	1
483	NCL	Betweenness(Weight): 0.0	1
484	LINC01016	Betweenness(Weight): 0.0	1
485	PRELID1	Betweenness(Weight): 0.0	1
486	PCSK1N	Betweenness(Weight): 0.0	1
487	MARCKSL1	Betweenness(Weight): 0.0	1
488	LINC01511	Betweenness(Weight): 0.0	1
489	C11orf31	Betweenness(Weight): 0.0	1
490	KRT18	Betweenness(Weight): 0.0	1
491	RPS4Y1	Betweenness(Weight): 0.0	1
492	CPVL	Betweenness(Weight): 0.0	1
493	LMO4	Betweenness(Weight): 0.0	1
494	LIN7B	Betweenness(Weight): 0.0	1
495	RGCC	Betweenness(Weight): 0.0	1
496	RPL18	Betweenness(Weight): 0.0	1
497	ANXA11	Betweenness(Weight): 0.0	1
498	RNF113B	Betweenness(Weight): 0.0	1
499	IGFBP2	Betweenness(Weight): 0.0	1
500	MAGEB2	Betweenness(Weight): 0.0	1
501	AES	Betweenness(Weight): 0.0	1
502	DUSP5	Betweenness(Weight): 0.0	1
503	SOX4	Betweenness(Weight): 0.0	1
504	MORC2-AS1	Betweenness(Weight): 0.0	1
505	SPAG6	Betweenness(Weight): 0.0	1
506	RAC3	Betweenness(Weight): 0.0	1
507	FSD1	Betweenness(Weight): 0.0	1
508	TLE1	Betweenness(Weight): 0.0	1
509	CIRBP	Betweenness(Weight): 0.0	1
510	GSTP1	Betweenness(Weight): 0.0	1
511	PABPC4	Betweenness(Weight): 0.0	1
512	VCX3B	Betweenness(Weight): 0.0	1
513	TKTL1	Betweenness(Weight): 0.0	1
514	PRKCDBP	Betweenness(Weight): 0.0	1
515	ITM2B	Betweenness(Weight): 0.0	1
516	CLGN	Betweenness(Weight): 0.0	1
517	MRPL34	Betweenness(Weight): 0.0	1
518	LYAR	Betweenness(Weight): 0.0	1
519	CCDC106	Betweenness(Weight): 0.0	1
520	ITGB6	Betweenness(Weight): 0.0	1
521	RPS4X	Betweenness(Weight): 0.0	1
522	MAGEA4	Betweenness(Weight): 0.0	1
523	RPL39	Betweenness(Weight): 0.0	1
524	UTF1	Betweenness(Weight): 0.0	1
525	RPL10	Betweenness(Weight): 0.0	1
526	ASRGL1	Betweenness(Weight): 0.0	1
527	ID4	Betweenness(Weight): 0.0	1
528	ID1	Betweenness(Weight): 0.0	1
529	FTL	Betweenness(Weight): 0.0	1
530	GAGE2A	Betweenness(Weight): 0.0	1
531	CST3	Betweenness(Weight): 0.0	1
532	DLK1	Betweenness(Weight): 0.0	1
