# Supplementary material for: Integration and gene co-expression network analysis of scRNA-seq transcriptomes reveal heterogeneity and key functional genes in human spermatogenesis
Source: Sci Rep. 2021 Sep 27;11:19089. doi: 10.1038/s41598-021-98267-3 (PMC8476490; doi:10.1038/s41598-021-98267-3)
Supplement: Supplementary file 5 — Supplementary Information 5. [file 41598_2021_98267_MOESM5_ESM.xlsx]

## Sheet: Sheet1
Table S4. Betweenness centrality and p-values for each node of WGCN of the spermatocyte and spermatid cells
	Nodes	Betweenness(Weight)	p-value
1	DNAJC5B	Betweenness(Weight): 223782.0	0.00114
2	C1orf194	Betweenness(Weight): 109292.0	0.00221
3	CDKN3	Betweenness(Weight): 33716.0	0.00336
4	CRISP2	Betweenness(Weight): 30108.0	0.00442
5	MFSD6L	Betweenness(Weight): 29451.0	0.00539
6	CCDC89	Betweenness(Weight): 23111.0	0.00661
7	CALM2	Betweenness(Weight): 13438.0	0.00766
8	TPD52L3	Betweenness(Weight): 11998.0	0.00905
9	SPACA7	Betweenness(Weight): 9068.0	0.0096
10	RCN2	Betweenness(Weight): 8815.0	0.01111
11	DCAF15	Betweenness(Weight): 8437.0	0.01175
12	GPX4	Betweenness(Weight): 7198.0	0.01352
13	REXO2	Betweenness(Weight): 6948.0	0.0149
14	GAPDHS	Betweenness(Weight): 6710.0	0.01529
15	TEX40	Betweenness(Weight): 6441.0	0.01743
16	DYNLT1	Betweenness(Weight): 6210.0	0.01788
17	C6orf48	Betweenness(Weight): 5500.0	0.01901
18	CIAPIN1	Betweenness(Weight): 5438.0	0.02011
19	PHF7	Betweenness(Weight): 5246.0	0.02025
20	GS1-259H13.2	Betweenness(Weight): 4961.0	0.02154
21	HSPA2	Betweenness(Weight): 4940.0	0.02291
22	SYCP2	Betweenness(Weight): 4910.0	0.02464
23	SMIM6	Betweenness(Weight): 4671.0	0.02457
24	BOLL	Betweenness(Weight): 4606.0	0.02585
25	CSTF1	Betweenness(Weight): 4204.0	0.027
26	MRPL43	Betweenness(Weight): 4121.0	0.02944
27	DAW1	Betweenness(Weight): 2888.0	0.03014
28	YEATS4	Betweenness(Weight): 2747.0	0.03024
29	SPERT	Betweenness(Weight): 2702.0	0.03188
30	C15orf43	Betweenness(Weight): 2461.0	0.03264
31	FAM216A	Betweenness(Weight): 2451.0	0.03434
32	NDUFAF3	Betweenness(Weight): 2407.0	0.03499
33	TEX264	Betweenness(Weight): 2212.0	0.03457
34	ARL3	Betweenness(Weight): 2190.0	0.03752
35	SRP9	Betweenness(Weight): 2130.0	0.03932
36	PROCA1	Betweenness(Weight): 1910.0	0.03851
37	LYZL2	Betweenness(Weight): 1779.0	0.03999
38	FHL5	Betweenness(Weight): 1774.0	0.04176
39	C20orf141	Betweenness(Weight): 1772.0	0.04147
40	ZBTB32	Betweenness(Weight): 1760.0	0.04374
41	ZMYND10	Betweenness(Weight): 1750.0	0.04382
42	C1orf185	Betweenness(Weight): 1697.0	0.04793
43	HEMGN	Betweenness(Weight): 1675.0	0.04736
44	BANF2	Betweenness(Weight): 1665.0	0.04782
45	CETN1	Betweenness(Weight): 1614.0	0.04905
46	FAM166A	Betweenness(Weight): 1573.0	0.05145
47	KPNA5	Betweenness(Weight): 1256.0	0.05076
48	ADAM18	Betweenness(Weight): 1251.0	0.05223
49	SNW1	Betweenness(Weight): 1236.0	0.05299
50	DHFR	Betweenness(Weight): 1194.0	0.05642
51	TPR	Betweenness(Weight): 1171.0	0.05598
52	HORMAD1	Betweenness(Weight): 933.0	0.05683
53	TKTL2	Betweenness(Weight): 917.0	0.0583
54	GPI	Betweenness(Weight): 910.0	0.05946
55	RBBP4	Betweenness(Weight): 890.0	0.05919
56	DMRTB1	Betweenness(Weight): 876.0	0.06226
57	CETN3	Betweenness(Weight): 866.0	0.06176
58	FAM71F1	Betweenness(Weight): 812.0	0.06295
59	SNRPC	Betweenness(Weight): 809.0	0.06425
60	COMMD4	Betweenness(Weight): 795.0	0.0687
61	LINC00865	Betweenness(Weight): 795.0	0.06643
62	PPP3R2	Betweenness(Weight): 719.0	0.06875
63	LINC01206	Betweenness(Weight): 716.0	0.06867
64	PEBP1	Betweenness(Weight): 676.0	0.07076
65	MKKS	Betweenness(Weight): 573.0	0.0712
66	ART3	Betweenness(Weight): 548.0	0.07181
67	SPATA8	Betweenness(Weight): 541.0	0.07335
68	FBL	Betweenness(Weight): 502.0	0.07501
69	CCDC42	Betweenness(Weight): 433.0	0.07572
70	VIMP	Betweenness(Weight): 407.0	0.07821
71	TEX38	Betweenness(Weight): 377.0	0.07873
72	DBF4	Betweenness(Weight): 374.0	0.0783
73	TDRG1	Betweenness(Weight): 301.0	0.07965
74	RNF151	Betweenness(Weight): 211.0	0.08056
75	KDM5B	Betweenness(Weight): 198.0	0.0819
76	TUBA3C	Betweenness(Weight): 191.0	0.084
77	FAM150B	Betweenness(Weight): 182.0	0.08534
78	LINC00919	Betweenness(Weight): 141.0	0.08567
79	TIMD4	Betweenness(Weight): 124.0	0.08795
80	SQLE	Betweenness(Weight): 116.0	0.08874
81	SPACA3	Betweenness(Weight): 110.0	0.08914
82	PRR30	Betweenness(Weight): 104.0	0.09003
83	FAM229A	Betweenness(Weight): 102.0	0.09041
84	POLR2E	Betweenness(Weight): 98.0	0.09263
85	CUTC	Betweenness(Weight): 94.0	0.09318
86	FUNDC2	Betweenness(Weight): 84.0	0.09526
87	PCCB	Betweenness(Weight): 78.0	0.09591
88	ZPBP2	Betweenness(Weight): 68.0	0.09915
89	LINC01016	Betweenness(Weight): 64.0	0.09913
90	SPATA22	Betweenness(Weight): 55.0	0.0976
91	FKBP6	Betweenness(Weight): 48.0	0.09862
92	LVCAT1	Betweenness(Weight): 46.0	0.10166
93	RPL39L	Betweenness(Weight): 45.0	0.10252
94	C10orf82	Betweenness(Weight): 42.0	0.10341
95	ACTL9	Betweenness(Weight): 34.0	0.10669
96	IRGC	Betweenness(Weight): 34.0	0.10407
97	GRID2	Betweenness(Weight): 32.0	0.10916
98	ADAM2	Betweenness(Weight): 32.0	0.10711
99	SPDYA	Betweenness(Weight): 31.0	0.10859
100	SAMD4A	Betweenness(Weight): 29.0	0.11073
101	CCDC112	Betweenness(Weight): 24.0	0.11065
102	GTSF1L	Betweenness(Weight): 20.0	0.11223
103	IQCF3	Betweenness(Weight): 16.0	0.11231
104	C17orf50	Betweenness(Weight): 14.0	0.11582
105	CCNA1	Betweenness(Weight): 14.0	0.11636
106	C17orf105	Betweenness(Weight): 14.0	0.11645
107	FAM71A	Betweenness(Weight): 12.0	0.11712
108	CNN1	Betweenness(Weight): 10.0	0.11829
109	FAM209A	Betweenness(Weight): 10.0	0.11817
110	HMGB4	Betweenness(Weight): 8.0	0.12129
111	ACTRT2	Betweenness(Weight): 6.0	0.12381
112	TCP10	Betweenness(Weight): 4.0	0.12423
113	KIF2B	Betweenness(Weight): 4.0	0.12541
114	ASB17	Betweenness(Weight): 4.0	0.1241
115	BIRC5	Betweenness(Weight): 2.0	0.12988
116	IQCF1	Betweenness(Weight): 2.0	0.13
117	C10orf62	Betweenness(Weight): 2.0	0.13003
118	SH3RF2	Betweenness(Weight): 2.0	0.12983
119	BTG1	Betweenness(Weight): 0.0	1
120	LINC01015	Betweenness(Weight): 0.0	1
121	TYR	Betweenness(Weight): 0.0	1
122	CLCNKB	Betweenness(Weight): 0.0	1
123	FAAP24	Betweenness(Weight): 0.0	1
124	ANKRD20A4	Betweenness(Weight): 0.0	1
125	SMOX	Betweenness(Weight): 0.0	1
126	LINC00911	Betweenness(Weight): 0.0	1
127	EPB41L4A-AS1	Betweenness(Weight): 0.0	1
128	KLF4	Betweenness(Weight): 0.0	1
129	SCD5	Betweenness(Weight): 0.0	1
130	RDH8	Betweenness(Weight): 0.0	1
131	ISG20	Betweenness(Weight): 0.0	1
132	RNPEP	Betweenness(Weight): 0.0	1
133	TIMP2	Betweenness(Weight): 0.0	1
134	SETX	Betweenness(Weight): 0.0	1
135	CKMT2	Betweenness(Weight): 0.0	1
136	LOX	Betweenness(Weight): 0.0	1
137	PRC1	Betweenness(Weight): 0.0	1
138	WRN	Betweenness(Weight): 0.0	1
139	IMPA1	Betweenness(Weight): 0.0	1
140	SLAIN1	Betweenness(Weight): 0.0	1
141	TRDN	Betweenness(Weight): 0.0	1
142	DYDC2	Betweenness(Weight): 0.0	1
143	TWSG1	Betweenness(Weight): 0.0	1
144	LINC01505	Betweenness(Weight): 0.0	1
145	LINC00703	Betweenness(Weight): 0.0	1
146	RASA2	Betweenness(Weight): 0.0	1
147	ZNF222	Betweenness(Weight): 0.0	1
148	PIH1D3	Betweenness(Weight): 0.0	1
149	EPSTI1	Betweenness(Weight): 0.0	1
150	C11orf53	Betweenness(Weight): 0.0	1
151	CFAP126	Betweenness(Weight): 0.0	1
152	TFPI	Betweenness(Weight): 0.0	1
153	SIRPG	Betweenness(Weight): 0.0	1
154	C10orf55	Betweenness(Weight): 0.0	1
155	SLC35D1	Betweenness(Weight): 0.0	1
156	HMGN1	Betweenness(Weight): 0.0	1
157	C1orf87	Betweenness(Weight): 0.0	1
158	UGT3A1	Betweenness(Weight): 0.0	1
159	TIGD4	Betweenness(Weight): 0.0	1
160	OR4M1	Betweenness(Weight): 0.0	1
161	BRINP3	Betweenness(Weight): 0.0	1
162	CCDC67	Betweenness(Weight): 0.0	1
163	CDH18	Betweenness(Weight): 0.0	1
164	FARP1	Betweenness(Weight): 0.0	1
165	NEDD1	Betweenness(Weight): 0.0	1
166	BCKDHB	Betweenness(Weight): 0.0	1
167	SLC51B	Betweenness(Weight): 0.0	1
168	PLN	Betweenness(Weight): 0.0	1
169	LIPJ	Betweenness(Weight): 0.0	1
170	CDRT15	Betweenness(Weight): 0.0	1
171	ODF3L1	Betweenness(Weight): 0.0	1
172	C4orf47	Betweenness(Weight): 0.0	1
173	NKX6-1	Betweenness(Weight): 0.0	1
174	ARFGEF3	Betweenness(Weight): 0.0	1
175	XKR3	Betweenness(Weight): 0.0	1
176	MTAP	Betweenness(Weight): 0.0	1
177	LINC01351	Betweenness(Weight): 0.0	1
178	DTHD1	Betweenness(Weight): 0.0	1
179	H1FOO	Betweenness(Weight): 0.0	1
180	GPR85	Betweenness(Weight): 0.0	1
181	OLFML2B	Betweenness(Weight): 0.0	1
182	MCOLN2	Betweenness(Weight): 0.0	1
183	TMEM243	Betweenness(Weight): 0.0	1
184	ABRA	Betweenness(Weight): 0.0	1
185	CMC1	Betweenness(Weight): 0.0	1
186	ENPP2	Betweenness(Weight): 0.0	1
187	IAPP	Betweenness(Weight): 0.0	1
188	LRRC3B	Betweenness(Weight): 0.0	1
189	TPRG1	Betweenness(Weight): 0.0	1
190	DPP10-AS3	Betweenness(Weight): 0.0	1
191	LRRC39	Betweenness(Weight): 0.0	1
192	GOLGA6L2	Betweenness(Weight): 0.0	1
193	HJURP	Betweenness(Weight): 0.0	1
194	EIF5B	Betweenness(Weight): 0.0	1
195	IGLL1	Betweenness(Weight): 0.0	1
196	HOXA7	Betweenness(Weight): 0.0	1
197	UBE2C	Betweenness(Weight): 0.0	1
198	SOX2	Betweenness(Weight): 0.0	1
199	TM7SF3	Betweenness(Weight): 0.0	1
200	DSN1	Betweenness(Weight): 0.0	1
201	KAT7	Betweenness(Weight): 0.0	1
202	PLK1	Betweenness(Weight): 0.0	1
203	NUSAP1	Betweenness(Weight): 0.0	1
204	TUBB4B	Betweenness(Weight): 0.0	1
205	SOX18	Betweenness(Weight): 0.0	1
206	ARHGAP15	Betweenness(Weight): 0.0	1
207	FAM118B	Betweenness(Weight): 0.0	1
208	TUBA3E	Betweenness(Weight): 0.0	1
209	NEFM	Betweenness(Weight): 0.0	1
210	KPNA2	Betweenness(Weight): 0.0	1
211	LINC01491	Betweenness(Weight): 0.0	1
212	SCN3A	Betweenness(Weight): 0.0	1
213	FAM135B	Betweenness(Weight): 0.0	1
214	CA10	Betweenness(Weight): 0.0	1
215	POLR1B	Betweenness(Weight): 0.0	1
216	HIBCH	Betweenness(Weight): 0.0	1
217	SLC22A14	Betweenness(Weight): 0.0	1
218	RNF175	Betweenness(Weight): 0.0	1
219	APOBEC4	Betweenness(Weight): 0.0	1
220	NOXRED1	Betweenness(Weight): 0.0	1
221	C2orf66	Betweenness(Weight): 0.0	1
222	C1orf168	Betweenness(Weight): 0.0	1
223	LMNB2	Betweenness(Weight): 0.0	1
224	CCDC102B	Betweenness(Weight): 0.0	1
225	DIAPH3-AS2	Betweenness(Weight): 0.0	1
226	ODF3	Betweenness(Weight): 0.0	1
227	GAS6-AS1	Betweenness(Weight): 0.0	1
228	TLR3	Betweenness(Weight): 0.0	1
229	CASC23	Betweenness(Weight): 0.0	1
230	ASH2L	Betweenness(Weight): 0.0	1
231	LINC01553	Betweenness(Weight): 0.0	1
232	GATA6	Betweenness(Weight): 0.0	1
233	MCF2L2	Betweenness(Weight): 0.0	1
234	FAM155A	Betweenness(Weight): 0.0	1
235	MAMDC2	Betweenness(Weight): 0.0	1
236	REM2	Betweenness(Weight): 0.0	1
237	PCAT2	Betweenness(Weight): 0.0	1
238	FAM205A	Betweenness(Weight): 0.0	1
239	NAPSA	Betweenness(Weight): 0.0	1
240	LINC01010	Betweenness(Weight): 0.0	1
241	LAMA4	Betweenness(Weight): 0.0	1
242	YPEL4	Betweenness(Weight): 0.0	1
243	FAIM2	Betweenness(Weight): 0.0	1
244	CCDC68	Betweenness(Weight): 0.0	1
245	ADAM7	Betweenness(Weight): 0.0	1
246	FAM153B	Betweenness(Weight): 0.0	1
247	ATP6V1E2	Betweenness(Weight): 0.0	1
248	BRIP1	Betweenness(Weight): 0.0	1
249	GRID1-AS1	Betweenness(Weight): 0.0	1
250	TFDP2	Betweenness(Weight): 0.0	1
251	RTKN2	Betweenness(Weight): 0.0	1
252	RNF217	Betweenness(Weight): 0.0	1
253	ETNK1	Betweenness(Weight): 0.0	1
254	NRXN1	Betweenness(Weight): 0.0	1
255	SUV39H2	Betweenness(Weight): 0.0	1
256	HPCA	Betweenness(Weight): 0.0	1
257	ZNF331	Betweenness(Weight): 0.0	1
258	ZBTB1	Betweenness(Weight): 0.0	1
259	SIRT1	Betweenness(Weight): 0.0	1
260	EFCAB9	Betweenness(Weight): 0.0	1
261	SCOC	Betweenness(Weight): 0.0	1
262	LINC00642	Betweenness(Weight): 0.0	1
263	SLC16A12-AS1	Betweenness(Weight): 0.0	1
264	LNX1	Betweenness(Weight): 0.0	1
265	RUNX2	Betweenness(Weight): 0.0	1
266	PPP1CB	Betweenness(Weight): 0.0	1
267	SAR1B	Betweenness(Weight): 0.0	1
268	C19orf18	Betweenness(Weight): 0.0	1
269	DHRS9	Betweenness(Weight): 0.0	1
270	TMEM45A	Betweenness(Weight): 0.0	1
271	LINC00442	Betweenness(Weight): 0.0	1
272	PIBF1	Betweenness(Weight): 0.0	1
273	ANLN	Betweenness(Weight): 0.0	1
274	LECT2	Betweenness(Weight): 0.0	1
275	MMP20	Betweenness(Weight): 0.0	1
276	LINC01589	Betweenness(Weight): 0.0	1
277	KLF5	Betweenness(Weight): 0.0	1
278	MYH3	Betweenness(Weight): 0.0	1
279	PCCA-AS1	Betweenness(Weight): 0.0	1
280	CLU	Betweenness(Weight): 0.0	1
281	CALM3	Betweenness(Weight): 0.0	1
282	SPSB4	Betweenness(Weight): 0.0	1
283	EIF2B2	Betweenness(Weight): 0.0	1
284	GNPNAT1	Betweenness(Weight): 0.0	1
285	WWC2-AS2	Betweenness(Weight): 0.0	1
286	CARTPT	Betweenness(Weight): 0.0	1
287	GYG1	Betweenness(Weight): 0.0	1
288	LINC00588	Betweenness(Weight): 0.0	1
289	LINC01309	Betweenness(Weight): 0.0	1
290	MRGPRG-AS1	Betweenness(Weight): 0.0	1
291	DHRS4	Betweenness(Weight): 0.0	1
292	AURKA	Betweenness(Weight): 0.0	1
293	RASGEF1C	Betweenness(Weight): 0.0	1
294	G0S2	Betweenness(Weight): 0.0	1
295	CENPF	Betweenness(Weight): 0.0	1
296	CALR	Betweenness(Weight): 0.0	1
297	NMNAT2	Betweenness(Weight): 0.0	1
298	SYP-AS1	Betweenness(Weight): 0.0	1
299	CCDC57	Betweenness(Weight): 0.0	1
300	MS4A14	Betweenness(Weight): 0.0	1
301	ACADL	Betweenness(Weight): 0.0	1
302	SPANXN2	Betweenness(Weight): 0.0	1
303	FABP12	Betweenness(Weight): 0.0	1
304	SCD	Betweenness(Weight): 0.0	1
305	LHX6	Betweenness(Weight): 0.0	1
306	LINC01533	Betweenness(Weight): 0.0	1
307	MRFAP1	Betweenness(Weight): 0.0	1
308	MEGF11	Betweenness(Weight): 0.0	1
309	RFTN2	Betweenness(Weight): 0.0	1
310	CDKN1C	Betweenness(Weight): 0.0	1
311	KAT5	Betweenness(Weight): 0.0	1
312	ZNF295-AS1	Betweenness(Weight): 0.0	1
313	MEX3B	Betweenness(Weight): 0.0	1
314	LINC00502	Betweenness(Weight): 0.0	1
315	PHACTR1	Betweenness(Weight): 0.0	1
316	ABCC3	Betweenness(Weight): 0.0	1
317	COL9A3	Betweenness(Weight): 0.0	1
318	DYRK4	Betweenness(Weight): 0.0	1
319	MTX2	Betweenness(Weight): 0.0	1
320	SPPL3	Betweenness(Weight): 0.0	1
321	CES1	Betweenness(Weight): 0.0	1
322	CA2	Betweenness(Weight): 0.0	1
323	TPX2	Betweenness(Weight): 0.0	1
324	CITED4	Betweenness(Weight): 0.0	1
325	UNC13C	Betweenness(Weight): 0.0	1
326	STK31	Betweenness(Weight): 0.0	1
327	CDK6	Betweenness(Weight): 0.0	1
328	GOLM1	Betweenness(Weight): 0.0	1
329	HBZ	Betweenness(Weight): 0.0	1
330	SORCS3-AS1	Betweenness(Weight): 0.0	1
331	LINC00162	Betweenness(Weight): 0.0	1
332	TRAPPC8	Betweenness(Weight): 0.0	1
333	TUBA3D	Betweenness(Weight): 0.0	1
334	TP53I13	Betweenness(Weight): 0.0	1
335	MRPS9	Betweenness(Weight): 0.0	1
336	FBXO43	Betweenness(Weight): 0.0	1
337	CDK5RAP3	Betweenness(Weight): 0.0	1
338	TOE1	Betweenness(Weight): 0.0	1
339	SFMBT1	Betweenness(Weight): 0.0	1
340	ZNF692	Betweenness(Weight): 0.0	1
341	STK17A	Betweenness(Weight): 0.0	1
342	RAD51	Betweenness(Weight): 0.0	1
343	HIRIP3	Betweenness(Weight): 0.0	1
344	VPS8	Betweenness(Weight): 0.0	1
345	OIP5	Betweenness(Weight): 0.0	1
346	PCDHB14	Betweenness(Weight): 0.0	1
347	RIC8A	Betweenness(Weight): 0.0	1
348	ANKRD36	Betweenness(Weight): 0.0	1
349	DEPDC1B	Betweenness(Weight): 0.0	1
350	CEP55	Betweenness(Weight): 0.0	1
351	RACGAP1	Betweenness(Weight): 0.0	1
352	RNF20	Betweenness(Weight): 0.0	1
353	ANKRD30A	Betweenness(Weight): 0.0	1
354	SGK494	Betweenness(Weight): 0.0	1
355	FAM95B1	Betweenness(Weight): 0.0	1
356	TBPL1	Betweenness(Weight): 0.0	1
357	CERS3	Betweenness(Weight): 0.0	1
358	CDKN2D	Betweenness(Weight): 0.0	1
359	BNIP1	Betweenness(Weight): 0.0	1
360	REEP4	Betweenness(Weight): 0.0	1
361	ZKSCAN4	Betweenness(Weight): 0.0	1
362	COPRS	Betweenness(Weight): 0.0	1
363	ALG8	Betweenness(Weight): 0.0	1
364	CDK20	Betweenness(Weight): 0.0	1
365	SYNGR4	Betweenness(Weight): 0.0	1
366	RAE1	Betweenness(Weight): 0.0	1
367	PDRG1	Betweenness(Weight): 0.0	1
368	DKFZP434H168	Betweenness(Weight): 0.0	1
369	CDK1	Betweenness(Weight): 0.0	1
370	PCDHB2	Betweenness(Weight): 0.0	1
371	EFEMP2	Betweenness(Weight): 0.0	1
372	TXNDC12	Betweenness(Weight): 0.0	1
373	DNAJB2	Betweenness(Weight): 0.0	1
374	GJA8	Betweenness(Weight): 0.0	1
375	BAZ2B	Betweenness(Weight): 0.0	1
376	ANKRD18B	Betweenness(Weight): 0.0	1
377	DIXDC1	Betweenness(Weight): 0.0	1
378	SGK1	Betweenness(Weight): 0.0	1
379	NCAPH	Betweenness(Weight): 0.0	1
380	CD320	Betweenness(Weight): 0.0	1
381	PSMD5-AS1	Betweenness(Weight): 0.0	1
382	C4orf46	Betweenness(Weight): 0.0	1
383	ANKRD62	Betweenness(Weight): 0.0	1
384	PRKAB1	Betweenness(Weight): 0.0	1
385	LINC01360	Betweenness(Weight): 0.0	1
386	ANKRD18A	Betweenness(Weight): 0.0	1
387	RASSF1	Betweenness(Weight): 0.0	1
388	CCDC86	Betweenness(Weight): 0.0	1
389	PCDH17	Betweenness(Weight): 0.0	1
390	TPTE	Betweenness(Weight): 0.0	1
391	TM2D1	Betweenness(Weight): 0.0	1
392	CCP110	Betweenness(Weight): 0.0	1
393	LINC00964	Betweenness(Weight): 0.0	1
394	PLIN3	Betweenness(Weight): 0.0	1
395	SCAMP1-AS1	Betweenness(Weight): 0.0	1
396	POU5F2	Betweenness(Weight): 0.0	1
397	DIAPH3	Betweenness(Weight): 0.0	1
398	ABCA10	Betweenness(Weight): 0.0	1
399	ZNF563	Betweenness(Weight): 0.0	1
400	CIB4	Betweenness(Weight): 0.0	1
401	STAT4	Betweenness(Weight): 0.0	1
402	CLDND2	Betweenness(Weight): 0.0	1
403	LINC01198	Betweenness(Weight): 0.0	1
404	LINC00643	Betweenness(Weight): 0.0	1
405	C4orf17	Betweenness(Weight): 0.0	1
406	FAM24A	Betweenness(Weight): 0.0	1
407	TJP3	Betweenness(Weight): 0.0	1
408	SPINT2	Betweenness(Weight): 0.0	1
409	WSCD1	Betweenness(Weight): 0.0	1
410	KLF17	Betweenness(Weight): 0.0	1
411	C22orf31	Betweenness(Weight): 0.0	1
412	TGM7	Betweenness(Weight): 0.0	1
413	AHCYL2	Betweenness(Weight): 0.0	1
414	LINC01001	Betweenness(Weight): 0.0	1
415	IQCJ-SCHIP1-AS1	Betweenness(Weight): 0.0	1
416	LRRC18	Betweenness(Weight): 0.0	1
417	ADGRG1	Betweenness(Weight): 0.0	1
418	LINC01603	Betweenness(Weight): 0.0	1
419	SULF1	Betweenness(Weight): 0.0	1
420	AGT	Betweenness(Weight): 0.0	1
421	SNX31	Betweenness(Weight): 0.0	1
422	PDZD2	Betweenness(Weight): 0.0	1
423	CASC16	Betweenness(Weight): 0.0	1
424	ARID2	Betweenness(Weight): 0.0	1
425	SLC25A41	Betweenness(Weight): 0.0	1
426	LINC01490	Betweenness(Weight): 0.0	1
427	TUSC7	Betweenness(Weight): 0.0	1
428	CTNNA2	Betweenness(Weight): 0.0	1
429	TANGO6	Betweenness(Weight): 0.0	1
430	LINC01125	Betweenness(Weight): 0.0	1
431	SIRT2	Betweenness(Weight): 0.0	1
432	SPATA31D4	Betweenness(Weight): 0.0	1
433	SLC25A44	Betweenness(Weight): 0.0	1
434	ASGR1	Betweenness(Weight): 0.0	1
435	C4orf45	Betweenness(Weight): 0.0	1
436	TES	Betweenness(Weight): 0.0	1
437	ADGRL3-AS1	Betweenness(Weight): 0.0	1
438	SPANXN5	Betweenness(Weight): 0.0	1
439	MBD3L1	Betweenness(Weight): 0.0	1
440	LYZL6	Betweenness(Weight): 0.0	1
441	AGBL1-AS1	Betweenness(Weight): 0.0	1
442	PKHD1	Betweenness(Weight): 0.0	1
443	TROVE2	Betweenness(Weight): 0.0	1
444	CNTN4	Betweenness(Weight): 0.0	1
445	ZBTB20	Betweenness(Weight): 0.0	1
446	ZNF677	Betweenness(Weight): 0.0	1
447	C2orf74	Betweenness(Weight): 0.0	1
448	EFCAB3	Betweenness(Weight): 0.0	1
449	LACE1	Betweenness(Weight): 0.0	1
450	TNFAIP6	Betweenness(Weight): 0.0	1
451	RNF148	Betweenness(Weight): 0.0	1
452	SHOX2	Betweenness(Weight): 0.0	1
453	WISP3	Betweenness(Weight): 0.0	1
454	LMO1	Betweenness(Weight): 0.0	1
455	MAATS1	Betweenness(Weight): 0.0	1
456	LINC00158	Betweenness(Weight): 0.0	1
457	LRRC52	Betweenness(Weight): 0.0	1
458	HECW1	Betweenness(Weight): 0.0	1
459	TSSK4	Betweenness(Weight): 0.0	1
460	RORA	Betweenness(Weight): 0.0	1
461	NLRP1	Betweenness(Weight): 0.0	1
462	WDR74	Betweenness(Weight): 0.0	1
463	TMEM262	Betweenness(Weight): 0.0	1
464	CRLS1	Betweenness(Weight): 0.0	1
465	SH3BP5	Betweenness(Weight): 0.0	1
466	LPGAT1	Betweenness(Weight): 0.0	1
467	DUSP13	Betweenness(Weight): 0.0	1
468	LINC00358	Betweenness(Weight): 0.0	1
469	CTDSPL2	Betweenness(Weight): 0.0	1
470	C6orf10	Betweenness(Weight): 0.0	1
471	SRD5A2	Betweenness(Weight): 0.0	1
472	SMAD1-AS2	Betweenness(Weight): 0.0	1
473	ABCB1	Betweenness(Weight): 0.0	1
474	ARRDC5	Betweenness(Weight): 0.0	1
475	NEBL	Betweenness(Weight): 0.0	1
476	SPACA1	Betweenness(Weight): 0.0	1
477	LINC01467	Betweenness(Weight): 0.0	1
478	PLCH1	Betweenness(Weight): 0.0	1
479	PRSS55	Betweenness(Weight): 0.0	1
480	XYLT2	Betweenness(Weight): 0.0	1
481	LINC00254	Betweenness(Weight): 0.0	1
482	TMEM150A	Betweenness(Weight): 0.0	1
483	CD46	Betweenness(Weight): 0.0	1
484	EQTN	Betweenness(Weight): 0.0	1
485	PTK7	Betweenness(Weight): 0.0	1
486	G2E3	Betweenness(Weight): 0.0	1
487	ZNF32-AS3	Betweenness(Weight): 0.0	1
488	AKIRIN1	Betweenness(Weight): 0.0	1
489	C17orf98	Betweenness(Weight): 0.0	1
490	FAM186A	Betweenness(Weight): 0.0	1
491	CA9	Betweenness(Weight): 0.0	1
492	MOXD1	Betweenness(Weight): 0.0	1
493	SPANXN3	Betweenness(Weight): 0.0	1
494	RNF125	Betweenness(Weight): 0.0	1
495	PCSK2	Betweenness(Weight): 0.0	1
496	KIRREL3-AS2	Betweenness(Weight): 0.0	1
497	DPY19L1	Betweenness(Weight): 0.0	1
498	OLAH	Betweenness(Weight): 0.0	1
499	MAN1A1	Betweenness(Weight): 0.0	1
500	CD55	Betweenness(Weight): 0.0	1
501	SLPI	Betweenness(Weight): 0.0	1
502	WFDC11	Betweenness(Weight): 0.0	1
503	CCDC168	Betweenness(Weight): 0.0	1
504	ACTG1	Betweenness(Weight): 0.0	1
505	UBE2S	Betweenness(Weight): 0.0	1
506	SESN3	Betweenness(Weight): 0.0	1
507	PAQR5	Betweenness(Weight): 0.0	1
508	SPATA32	Betweenness(Weight): 0.0	1
509	CSNK1G2	Betweenness(Weight): 0.0	1
510	GOLGA4	Betweenness(Weight): 0.0	1
511	CCDC159	Betweenness(Weight): 0.0	1
512	REEP6	Betweenness(Weight): 0.0	1
513	CCT8L2	Betweenness(Weight): 0.0	1
514	SETD9	Betweenness(Weight): 0.0	1
515	SFXN3	Betweenness(Weight): 0.0	1
516	FAM170B	Betweenness(Weight): 0.0	1
517	ZMIZ1	Betweenness(Weight): 0.0	1
518	PP2D1	Betweenness(Weight): 0.0	1
519	AKAP14	Betweenness(Weight): 0.0	1
520	ODF3B	Betweenness(Weight): 0.0	1
521	PFN3	Betweenness(Weight): 0.0	1
522	FAM78A	Betweenness(Weight): 0.0	1
523	ACSL1	Betweenness(Weight): 0.0	1
524	EDRF1-AS1	Betweenness(Weight): 0.0	1
525	KLK5	Betweenness(Weight): 0.0	1
526	LINC00616	Betweenness(Weight): 0.0	1
527	RANGAP1	Betweenness(Weight): 0.0	1
528	LINC00326	Betweenness(Weight): 0.0	1
529	ACPT	Betweenness(Weight): 0.0	1
530	C9orf50	Betweenness(Weight): 0.0	1
531	TMEM205	Betweenness(Weight): 0.0	1
532	FAM71E1	Betweenness(Weight): 0.0	1
533	PRRX1	Betweenness(Weight): 0.0	1
534	LINC00293	Betweenness(Weight): 0.0	1
535	FAM27C	Betweenness(Weight): 0.0	1
536	CELA3B	Betweenness(Weight): 0.0	1
537	C5orf52	Betweenness(Weight): 0.0	1
538	PDCL2	Betweenness(Weight): 0.0	1
539	DYNLT3	Betweenness(Weight): 0.0	1
540	MEX3C	Betweenness(Weight): 0.0	1
541	OSBPL10-AS1	Betweenness(Weight): 0.0	1
542	NDRG3	Betweenness(Weight): 0.0	1
543	IQGAP2	Betweenness(Weight): 0.0	1
544	ANKEF1	Betweenness(Weight): 0.0	1
545	C19orf45	Betweenness(Weight): 0.0	1
546	PPP1R17	Betweenness(Weight): 0.0	1
547	MFAP3L	Betweenness(Weight): 0.0	1
548	TIAM2	Betweenness(Weight): 0.0	1
549	SLFNL1	Betweenness(Weight): 0.0	1
550	C3orf30	Betweenness(Weight): 0.0	1
551	DHRS3	Betweenness(Weight): 0.0	1
552	LINC01548	Betweenness(Weight): 0.0	1
553	ACTL10	Betweenness(Weight): 0.0	1
554	CCDC91	Betweenness(Weight): 0.0	1
555	C2orf88	Betweenness(Weight): 0.0	1
556	RANBP1	Betweenness(Weight): 0.0	1
557	UTRN	Betweenness(Weight): 0.0	1
558	ELL	Betweenness(Weight): 0.0	1
559	LYZL4	Betweenness(Weight): 0.0	1
560	TP53I11	Betweenness(Weight): 0.0	1
561	LINC00929	Betweenness(Weight): 0.0	1
562	REXO1	Betweenness(Weight): 0.0	1
563	CD37	Betweenness(Weight): 0.0	1
564	TSSK3	Betweenness(Weight): 0.0	1
565	MSMP	Betweenness(Weight): 0.0	1
566	LINC00448	Betweenness(Weight): 0.0	1
567	ASB5	Betweenness(Weight): 0.0	1
568	SPANXD	Betweenness(Weight): 0.0	1
569	ACSBG2	Betweenness(Weight): 0.0	1
570	DKFZP434K028	Betweenness(Weight): 0.0	1
571	SPZ1	Betweenness(Weight): 0.0	1
572	AGPAT3	Betweenness(Weight): 0.0	1
573	TRIM17	Betweenness(Weight): 0.0	1
574	C5orf46	Betweenness(Weight): 0.0	1
575	EEF2KMT	Betweenness(Weight): 0.0	1
576	PKIB	Betweenness(Weight): 0.0	1
577	LINC00494	Betweenness(Weight): 0.0	1
578	LINGO1-AS1	Betweenness(Weight): 0.0	1
579	CYLC1	Betweenness(Weight): 0.0	1
580	NDUFA13	Betweenness(Weight): 0.0	1
581	OVOL1-AS1	Betweenness(Weight): 0.0	1
582	TEX36	Betweenness(Weight): 0.0	1
583	ZBTB20-AS1	Betweenness(Weight): 0.0	1
584	SPDYE3	Betweenness(Weight): 0.0	1
585	C6orf163	Betweenness(Weight): 0.0	1
586	C9orf24	Betweenness(Weight): 0.0	1
587	SWI5	Betweenness(Weight): 0.0	1
588	LKAAEAR1	Betweenness(Weight): 0.0	1
589	ORMDL3	Betweenness(Weight): 0.0	1
590	ADAMTS17	Betweenness(Weight): 0.0	1
591	RFPL3S	Betweenness(Weight): 0.0	1
592	LPAR6	Betweenness(Weight): 0.0	1
593	LINGO1-AS2	Betweenness(Weight): 0.0	1
594	IGSF11-AS1	Betweenness(Weight): 0.0	1
595	ZNF829	Betweenness(Weight): 0.0	1
596	ODF3L2	Betweenness(Weight): 0.0	1
597	LSM14B	Betweenness(Weight): 0.0	1
598	SBDS	Betweenness(Weight): 0.0	1
599	CXCL16	Betweenness(Weight): 0.0	1
600	FNDC4	Betweenness(Weight): 0.0	1
601	LNX1-AS1	Betweenness(Weight): 0.0	1
602	BCAT1	Betweenness(Weight): 0.0	1
603	MS4A5	Betweenness(Weight): 0.0	1
604	UBQLNL	Betweenness(Weight): 0.0	1
605	SAXO1	Betweenness(Weight): 0.0	1
606	CCNY	Betweenness(Weight): 0.0	1
607	OSBPL10	Betweenness(Weight): 0.0	1
608	IZUMO2	Betweenness(Weight): 0.0	1
609	CCDC126	Betweenness(Weight): 0.0	1
610	LINC01333	Betweenness(Weight): 0.0	1
611	NDNF	Betweenness(Weight): 0.0	1
612	GPRC5B	Betweenness(Weight): 0.0	1
613	PLAC8L1	Betweenness(Weight): 0.0	1
614	AKAP1	Betweenness(Weight): 0.0	1
615	LRRC72	Betweenness(Weight): 0.0	1
616	RNF133	Betweenness(Weight): 0.0	1
617	CBY3	Betweenness(Weight): 0.0	1
618	C12orf54	Betweenness(Weight): 0.0	1
619	KRT15	Betweenness(Weight): 0.0	1
620	ST6GALNAC2	Betweenness(Weight): 0.0	1
621	CTNNA3	Betweenness(Weight): 0.0	1
622	GPR18	Betweenness(Weight): 0.0	1
623	C11orf94	Betweenness(Weight): 0.0	1
624	KIF5C	Betweenness(Weight): 0.0	1
625	GABRG3-AS1	Betweenness(Weight): 0.0	1
626	ATP6V1A	Betweenness(Weight): 0.0	1
627	ACTRT3	Betweenness(Weight): 0.0	1
628	SPATA18	Betweenness(Weight): 0.0	1
629	DGCR6	Betweenness(Weight): 0.0	1
630	TRABD2A	Betweenness(Weight): 0.0	1
631	C4orf36	Betweenness(Weight): 0.0	1
632	C17orf112	Betweenness(Weight): 0.0	1
633	PRRX2-AS1	Betweenness(Weight): 0.0	1
634	C20orf195	Betweenness(Weight): 0.0	1
635	CAST	Betweenness(Weight): 0.0	1
636	ITIH4	Betweenness(Weight): 0.0	1
637	TRIM42	Betweenness(Weight): 0.0	1
638	ERICH2	Betweenness(Weight): 0.0	1
639	FAM120B	Betweenness(Weight): 0.0	1
640	C9orf153	Betweenness(Weight): 0.0	1
641	PTP4A1	Betweenness(Weight): 0.0	1
642	RAB21	Betweenness(Weight): 0.0	1
643	PSMF1	Betweenness(Weight): 0.0	1
644	MAP3K14-AS1	Betweenness(Weight): 0.0	1
645	WDR64	Betweenness(Weight): 0.0	1
646	SERP2	Betweenness(Weight): 0.0	1
647	HIP1	Betweenness(Weight): 0.0	1
648	METAP1	Betweenness(Weight): 0.0	1
649	WBSCR28	Betweenness(Weight): 0.0	1
650	SPATA20	Betweenness(Weight): 0.0	1
651	CEP295NL	Betweenness(Weight): 0.0	1
652	TSPAN1	Betweenness(Weight): 0.0	1
653	LYZL1	Betweenness(Weight): 0.0	1
654	ACAP1	Betweenness(Weight): 0.0	1
655	PHF2	Betweenness(Weight): 0.0	1
656	TMEM215	Betweenness(Weight): 0.0	1
657	TEPP	Betweenness(Weight): 0.0	1
658	C7orf61	Betweenness(Weight): 0.0	1
659	PPP2R2B	Betweenness(Weight): 0.0	1
660	LINC01227	Betweenness(Weight): 0.0	1
661	RNF138	Betweenness(Weight): 0.0	1
662	ISG20L2	Betweenness(Weight): 0.0	1
663	PRH1	Betweenness(Weight): 0.0	1
664	TXNDC2	Betweenness(Weight): 0.0	1
665	BAG1	Betweenness(Weight): 0.0	1
666	C1orf111	Betweenness(Weight): 0.0	1
667	2021-03-08	Betweenness(Weight): 0.0	1
668	C9orf9	Betweenness(Weight): 0.0	1
669	SRRM5	Betweenness(Weight): 0.0	1
670	FTMT	Betweenness(Weight): 0.0	1
671	SLC38A7	Betweenness(Weight): 0.0	1
672	ZNRF4	Betweenness(Weight): 0.0	1
673	OXCT2	Betweenness(Weight): 0.0	1
674	YWHAZ	Betweenness(Weight): 0.0	1
675	C16orf78	Betweenness(Weight): 0.0	1
676	SPATA25	Betweenness(Weight): 0.0	1
677	ADIG	Betweenness(Weight): 0.0	1
678	FLJ27354	Betweenness(Weight): 0.0	1
679	LINC00943	Betweenness(Weight): 0.0	1
680	SPACA4	Betweenness(Weight): 0.0	1
681	PLCE1-AS2	Betweenness(Weight): 0.0	1
682	SPAM1	Betweenness(Weight): 0.0	1
683	VPS45	Betweenness(Weight): 0.0	1
684	LINC01364	Betweenness(Weight): 0.0	1
685	PHOSPHO1	Betweenness(Weight): 0.0	1
686	PAQR7	Betweenness(Weight): 0.0	1
687	DNAJA4	Betweenness(Weight): 0.0	1
688	DGCR14	Betweenness(Weight): 0.0	1
689	NTRK3-AS1	Betweenness(Weight): 0.0	1
690	CT83	Betweenness(Weight): 0.0	1
691	DAB1-AS1	Betweenness(Weight): 0.0	1
692	IFT172	Betweenness(Weight): 0.0	1
693	CCSER2	Betweenness(Weight): 0.0	1
694	FAM71F2	Betweenness(Weight): 0.0	1
695	SMKR1	Betweenness(Weight): 0.0	1
696	C2orf40	Betweenness(Weight): 0.0	1
697	GLRX2	Betweenness(Weight): 0.0	1
698	COLCA1	Betweenness(Weight): 0.0	1
699	LINC00608	Betweenness(Weight): 0.0	1
700	TUBA4A	Betweenness(Weight): 0.0	1
701	ACRV1	Betweenness(Weight): 0.0	1
702	FAM187B	Betweenness(Weight): 0.0	1
703	C17orf74	Betweenness(Weight): 0.0	1
704	CUL9	Betweenness(Weight): 0.0	1
705	CDHR2	Betweenness(Weight): 0.0	1
706	LINC01304	Betweenness(Weight): 0.0	1
707	TFAM	Betweenness(Weight): 0.0	1
708	AKAP4	Betweenness(Weight): 0.0	1
709	SUN5	Betweenness(Weight): 0.0	1
710	MORN3	Betweenness(Weight): 0.0	1
711	LRRD1	Betweenness(Weight): 0.0	1
712	HYPM	Betweenness(Weight): 0.0	1
713	GTF3C2-AS1	Betweenness(Weight): 0.0	1
714	C3orf22	Betweenness(Weight): 0.0	1
715	C20orf173	Betweenness(Weight): 0.0	1
716	ZNF683	Betweenness(Weight): 0.0	1
717	SPATA12	Betweenness(Weight): 0.0	1
718	S100A8	Betweenness(Weight): 0.0	1
719	MS4A6E	Betweenness(Weight): 0.0	1
720	MCM8-AS1	Betweenness(Weight): 0.0	1
721	CCDC80	Betweenness(Weight): 0.0	1
722	LINC01255	Betweenness(Weight): 0.0	1
723	FAM134B	Betweenness(Weight): 0.0	1
724	FNDC8	Betweenness(Weight): 0.0	1
725	FSCN3	Betweenness(Weight): 0.0	1
726	EIF4E	Betweenness(Weight): 0.0	1
727	UBE2J1	Betweenness(Weight): 0.0	1
728	SPEM1	Betweenness(Weight): 0.0	1
729	DNAJB7	Betweenness(Weight): 0.0	1
730	C19orf71	Betweenness(Weight): 0.0	1
731	BPIFA3	Betweenness(Weight): 0.0	1
732	FAM205C	Betweenness(Weight): 0.0	1
733	SPANXB1	Betweenness(Weight): 0.0	1
734	TMEM190	Betweenness(Weight): 0.0	1
735	SLIT1-AS1	Betweenness(Weight): 0.0	1
736	NFKBIB	Betweenness(Weight): 0.0	1
737	CST8	Betweenness(Weight): 0.0	1
738	C9orf173	Betweenness(Weight): 0.0	1
739	EIF4H	Betweenness(Weight): 0.0	1
740	TEKT5	Betweenness(Weight): 0.0	1
741	CLPB	Betweenness(Weight): 0.0	1
742	SPATA42	Betweenness(Weight): 0.0	1
743	C7orf34	Betweenness(Weight): 0.0	1
744	TEX36-AS1	Betweenness(Weight): 0.0	1
745	DNAJC4	Betweenness(Weight): 0.0	1
746	C2orf57	Betweenness(Weight): 0.0	1
747	CEP170	Betweenness(Weight): 0.0	1
748	DCDC2C	Betweenness(Weight): 0.0	1
749	HSP90AA1	Betweenness(Weight): 0.0	1
750	CXorf65	Betweenness(Weight): 0.0	1
751	H2AFZ	Betweenness(Weight): 0.0	1
752	TEX43	Betweenness(Weight): 0.0	1
753	PRM3	Betweenness(Weight): 0.0	1
754	TSPAN6	Betweenness(Weight): 0.0	1
755	CKS2	Betweenness(Weight): 0.0	1
756	IQCF2	Betweenness(Weight): 0.0	1
757	C10orf120	Betweenness(Weight): 0.0	1
758	TSPAN16	Betweenness(Weight): 0.0	1
759	KLK11	Betweenness(Weight): 0.0	1
760	OTUB2	Betweenness(Weight): 0.0	1
761	GLUL	Betweenness(Weight): 0.0	1
762	CARHSP1	Betweenness(Weight): 0.0	1
763	SCP2D1	Betweenness(Weight): 0.0	1
764	FBXO39	Betweenness(Weight): 0.0	1
765	TEX37	Betweenness(Weight): 0.0	1
766	IQCF6	Betweenness(Weight): 0.0	1
767	SPATA3	Betweenness(Weight): 0.0	1
768	TEX29	Betweenness(Weight): 0.0	1
769	CAPN2	Betweenness(Weight): 0.0	1
770	DCUN1D1	Betweenness(Weight): 0.0	1
771	FAM71C	Betweenness(Weight): 0.0	1
772	CCDC185	Betweenness(Weight): 0.0	1
773	TTLL2	Betweenness(Weight): 0.0	1
774	CCDC179	Betweenness(Weight): 0.0	1
775	PRSS37	Betweenness(Weight): 0.0	1
776	KPNB1	Betweenness(Weight): 0.0	1
777	PRM1	Betweenness(Weight): 0.0	1
778	FAM71B	Betweenness(Weight): 0.0	1
779	PRM2	Betweenness(Weight): 0.0	1
780	TNP1	Betweenness(Weight): 0.0	1
781	TP53TG5	Betweenness(Weight): 0.0	1
782	PRSS58	Betweenness(Weight): 0.0	1
783	TNP2	Betweenness(Weight): 0.0	1
784	TSSK6	Betweenness(Weight): 0.0	1
785	TMEM31	Betweenness(Weight): 0.0	1
786	USP3-AS1	Betweenness(Weight): 0.0	1
787	DNAI1	Betweenness(Weight): 0.0	1
788	SMDT1	Betweenness(Weight): 0.0	1
789	FAM225A	Betweenness(Weight): 0.0	1
790	LDHC	Betweenness(Weight): 0.0	1
791	HVCN1	Betweenness(Weight): 0.0	1
792	OVOL1	Betweenness(Weight): 0.0	1
793	SSR2	Betweenness(Weight): 0.0	1
794	LINC00654	Betweenness(Weight): 0.0	1
795	TYSND1	Betweenness(Weight): 0.0	1
796	SAYSD1	Betweenness(Weight): 0.0	1
797	FAM225B	Betweenness(Weight): 0.0	1
798	PKIG	Betweenness(Weight): 0.0	1
799	B3GALT4	Betweenness(Weight): 0.0	1
800	PINK1	Betweenness(Weight): 0.0	1
801	MBD1	Betweenness(Weight): 0.0	1
802	ANKRD30B	Betweenness(Weight): 0.0	1
803	DYDC1	Betweenness(Weight): 0.0	1
804	GLB1L	Betweenness(Weight): 0.0	1
805	IFT74	Betweenness(Weight): 0.0	1
806	EID3	Betweenness(Weight): 0.0	1
807	SLC2A5	Betweenness(Weight): 0.0	1
808	CNTRL	Betweenness(Weight): 0.0	1
809	SPINK2	Betweenness(Weight): 0.0	1
810	ERICH3-AS1	Betweenness(Weight): 0.0	1
811	CDCA3	Betweenness(Weight): 0.0	1
812	ZC2HC1C	Betweenness(Weight): 0.0	1
813	OVOL2	Betweenness(Weight): 0.0	1
814	PSMA8	Betweenness(Weight): 0.0	1
815	LINC01431	Betweenness(Weight): 0.0	1
816	TMPRSS12	Betweenness(Weight): 0.0	1
817	ANKRD7	Betweenness(Weight): 0.0	1
818	GLIPR1L1	Betweenness(Weight): 0.0	1
819	C3orf62	Betweenness(Weight): 0.0	1
820	PCID2	Betweenness(Weight): 0.0	1
821	NEK2	Betweenness(Weight): 0.0	1
822	TBL2	Betweenness(Weight): 0.0	1
823	CAPN11	Betweenness(Weight): 0.0	1
824	POTEC	Betweenness(Weight): 0.0	1
825	FAM174A	Betweenness(Weight): 0.0	1
826	ANKRD30BL	Betweenness(Weight): 0.0	1
827	ISOC2	Betweenness(Weight): 0.0	1
828	RGCC	Betweenness(Weight): 0.0	1
829	KRT72	Betweenness(Weight): 0.0	1
830	RNF113B	Betweenness(Weight): 0.0	1
831	CEP126	Betweenness(Weight): 0.0	1
832	ZNF689	Betweenness(Weight): 0.0	1
833	PENK	Betweenness(Weight): 0.0	1
834	C16orf71	Betweenness(Weight): 0.0	1
835	ZNF793-AS1	Betweenness(Weight): 0.0	1
836	MORC2-AS1	Betweenness(Weight): 0.0	1
837	TMEM99	Betweenness(Weight): 0.0	1
838	SPAG6	Betweenness(Weight): 0.0	1
839	C1orf94	Betweenness(Weight): 0.0	1
840	EIF5AL1	Betweenness(Weight): 0.0	1
841	BIRC8	Betweenness(Weight): 0.0	1
842	ART5	Betweenness(Weight): 0.0	1
843	PMM1	Betweenness(Weight): 0.0	1
844	TYMS	Betweenness(Weight): 0.0	1
845	PROK2	Betweenness(Weight): 0.0	1
846	EXD2	Betweenness(Weight): 0.0	1
847	PRKCDBP	Betweenness(Weight): 0.0	1
848	CYB5D2	Betweenness(Weight): 0.0	1
849	SLC2A14	Betweenness(Weight): 0.0	1
850	SLC25A19	Betweenness(Weight): 0.0	1
851	CLGN	Betweenness(Weight): 0.0	1
852	MRPL34	Betweenness(Weight): 0.0	1
853	C15orf48	Betweenness(Weight): 0.0	1
854	LYAR	Betweenness(Weight): 0.0	1
855	ITGB6	Betweenness(Weight): 0.0	1
856	NUF2	Betweenness(Weight): 0.0	1
857	PCDHB5	Betweenness(Weight): 0.0	1
858	PIWIL1	Betweenness(Weight): 0.0	1
859	RNMTL1	Betweenness(Weight): 0.0	1
860	MGAT4D	Betweenness(Weight): 0.0	1
861	POM121L12	Betweenness(Weight): 0.0	1
862	ASRGL1	Betweenness(Weight): 0.0	1
863	MLLT10	Betweenness(Weight): 0.0	1
864	SLC25A31	Betweenness(Weight): 0.0	1
865	RFX4	Betweenness(Weight): 0.0	1
866	AKAP12	Betweenness(Weight): 0.0	1
867	RNFT1	Betweenness(Weight): 0.0	1
868	AARD	Betweenness(Weight): 0.0	1
869	KLB	Betweenness(Weight): 0.0	1
870	GULP1	Betweenness(Weight): 0.0	1
871	WDR87	Betweenness(Weight): 0.0	1
872	LDHAL6B	Betweenness(Weight): 0.0	1
873	C9orf57	Betweenness(Weight): 0.0	1
874	FAM81B	Betweenness(Weight): 0.0	1
875	CSMD2-AS1	Betweenness(Weight): 0.0	1
876	TMCO2	Betweenness(Weight): 0.0	1
877	C1orf234	Betweenness(Weight): 0.0	1
878	CYLC2	Betweenness(Weight): 0.0	1
879	SPATA19	Betweenness(Weight): 0.0	1
880	TEX33	Betweenness(Weight): 0.0	1
881	C16orf82	Betweenness(Weight): 0.0	1
882	TMCO5A	Betweenness(Weight): 0.0	1
883	GNG2	Betweenness(Weight): 0.0	1
884	H1FNT	Betweenness(Weight): 0.0	1
885	CAPZA3	Betweenness(Weight): 0.0	1
886	TMEM210	Betweenness(Weight): 0.0	1
887	C20orf144	Betweenness(Weight): 0.0	1
888	LINC01350	Betweenness(Weight): 0.0	1
889	LEMD1	Betweenness(Weight): 0.0	1
890	TEX26	Betweenness(Weight): 0.0	1
891	ACTL7A	Betweenness(Weight): 0.0	1
892	GSG1	Betweenness(Weight): 0.0	1
893	TEX35	Betweenness(Weight): 0.0	1
894	DNAJB8	Betweenness(Weight): 0.0	1
895	SPATA3-AS1	Betweenness(Weight): 0.0	1
896	FAM209B	Betweenness(Weight): 0.0	1
897	SMCP	Betweenness(Weight): 0.0	1
898	CCIN	Betweenness(Weight): 0.0	1
899	SPTY2D1-AS1	Betweenness(Weight): 0.0	1
900	PCP2	Betweenness(Weight): 0.0	1
901	CABS1	Betweenness(Weight): 0.0	1
902	CCDC70	Betweenness(Weight): 0.0	1
903	LELP1	Betweenness(Weight): 0.0	1
904	C1orf100	Betweenness(Weight): 0.0	1
905	UBQLN3	Betweenness(Weight): 0.0	1
906	TPPP2	Betweenness(Weight): 0.0	1
907	UBL4B	Betweenness(Weight): 0.0	1
908	OAZ3	Betweenness(Weight): 0.0	1
909	CCDC54	Betweenness(Weight): 0.0	1
910	RNF139-AS1	Betweenness(Weight): 0.0	1
